# Supplementary material for: Profiling the lncRNA-miRNA-mRNA ceRNA network to reveal potential crosstalk between inflammatory bowel disease and colorectal cancer
Source: PeerJ. 2019 Aug 26;7:e7451. doi: 10.7717/peerj.7451 (PMC6714963; doi:10.7717/peerj.7451)
Supplement: Table S5 [file peerj-07-7451-s005.xlsx]

## Sheet: 工作表1
ID	Transcript_ID	Median_Tumor	Median_normal	log2FC	Pvalue
43161	ENSG00000117791.15	8.1	20.06	-1.211	8.63e-83
43347	ENSG00000108387.14	3.45	11.99	-1.546	2.61e-61
43348	ENSG00000184702.17	3.6	12.53	-1.556	3.63e-52
43349	ENSG00000125354.22	14.5	30.819	-1.038	3.23e-29
43358	ENSG00000183291.15	203.798	84.882	1.254	1.11e-74
A1CF	ENSG00000148584.14	5	0.61	1.898	9.26e-20
A2M	ENSG00000175899.14	58.659	139.207	-1.233	2.43e-37
A2M-AS1	ENSG00000245105.2	0.22	1.84	-1.219	9.27e-79
A4GALT	ENSG00000128274.15	4.72	19.631	-1.851	2.24e-50
AASS	ENSG00000008311.14	1.09	9.55	-2.336	1.18e-96
AATK	ENSG00000181409.11	1.92	7.36	-1.518	4.57e-47
ABCA1	ENSG00000165029.15	2.29	8.54	-1.536	1.84e-77
ABCA10	ENSG00000154263.17	0.33	4.67	-2.092	2.43e-109
ABCA3	ENSG00000167972.13	1.25	6.03	-1.644	8.19e-30
ABCA5	ENSG00000154265.15	4.89	13.69	-1.319	1.82e-75
ABCA6	ENSG00000154262.12	0.26	8.49	-2.913	3.1e-141
ABCA8	ENSG00000141338.13	0.22	16.93	-3.877	6.27e-225
ABCA9	ENSG00000154258.16	0.1	6.55	-2.779	4.02e-135
ABCC3	ENSG00000108846.15	45.509	15.32	1.511	2.48e-13
ABCC5	ENSG00000114770.16	8.76	19.84	-1.094	2.35e-54
ABCC6	ENSG00000091262.14	6.06	2.48	1.021	6.47e-18
ABCC8	ENSG00000006071.11	0.21	2.21	-1.408	8.3e-109
ABCC9	ENSG00000069431.10	0.43	3.97	-1.797	1.16e-55
ABCE1	ENSG00000164163.10	33.7	13.15	1.294	5.78e-124
ABHD11	ENSG00000106077.18	85.709	19.34	2.092	4.88e-58
ABHD11-AS1	ENSG00000225969.1	12.25	1.84	2.222	3.12e-18
ABHD17C	ENSG00000136379.11	55.329	6.65	2.88	1.51e-60
ABHD2	ENSG00000140526.16	32.13	11.07	1.457	3.38e-84
ABHD8	ENSG00000127220.5	2.31	9.5	-1.666	1.1e-84
ABI3BP	ENSG00000154175.16	1.8	25.09	-3.22	7.24e-115
ABL1	ENSG00000097007.17	27.38	59.482	-1.092	6.68e-47
ABLIM2	ENSG00000163995.18	10.21	4.58	1.006	7.47e-59
ABLIM3	ENSG00000173210.19	1.68	7.85	-1.723	5.31e-58
ABO	ENSG00000175164.13	10.08	3.92	1.171	6.54e-05
ABRACL	ENSG00000146386.7	91.309	18.35	2.254	3.36e-68
ABTB1	ENSG00000114626.17	15.17	43.191	-1.45	1.6e-56
AC000089.3	ENSG00000235776.2	4.04	0.35	1.9	1.18e-175
AC002116.8	ENSG00000248101.2	0.31	2.15	-1.266	6.66e-71
AC002398.12	ENSG00000267328.1	0.29	11.34	-3.258	1.92e-60
AC003090.1	ENSG00000223561.6	0.11	1.22	-1	1.58e-70
AC003973.3	ENSG00000279377.1	0.06	1.67	-1.333	2.4e-79
AC005083.1	ENSG00000233834.6	4.04	0.29	1.966	3.35e-115
AC005104.3	ENSG00000223374.1	0.75	3.21	-1.266	1.6e-81
AC005154.6	ENSG00000196295.11	12.25	41.24	-1.673	1.28e-72
AC005154.7	ENSG00000244480.1	0.31	2.04	-1.215	2.47e-113
AC005255.3	ENSG00000256210.3	5.59	0	2.72	5.05e-137
AC005355.2	ENSG00000251169.2	5.65	0.7	1.968	1.08e-33
AC005519.4	ENSG00000258559.2	0.58	2.51	-1.152	2.87e-79
AC005682.5	ENSG00000228649.8	0.34	2.73	-1.477	6.37e-68
AC005786.7	ENSG00000267436.1	1.68	0.3	1.044	2.6e-09
AC005943.2	ENSG00000267059.2	5.41	0	2.68	6.38e-45
AC005944.2	ENSG00000267469.1	8.21	24.8	-1.486	9e-25
AC006128.2	ENSG00000279716.1	1.62	9.62	-2.019	2.17e-89
AC006942.4	ENSG00000269194.1	0.27	2.01	-1.245	9.51e-102
AC007009.1	ENSG00000244239.1	5.89	1.08	1.728	3.16e-61
AC007255.8	ENSG00000223813.2	3.03	0.94	1.055	4.67e-20
AC007326.1	ENSG00000279560.1	1.15	3.39	-1.03	8.72e-29
AC007566.10	ENSG00000244055.1	0.69	3.65	-1.46	9.93e-87
AC009005.2	ENSG00000267751.5	5.01	1.88	1.061	5.35e-45
AC009065.4	ENSG00000279473.1	6.19	0	2.846	1.22e-176
AC009120.6	ENSG00000259972.2	4.15	11.45	-1.273	1.15e-60
AC009299.3	ENSG00000227403.1	2.38	0.2	1.494	2.43e-79
AC009501.4	ENSG00000231609.5	0.23	1.72	-1.145	3.66e-88
AC009948.5	ENSG00000223960.6	1.96	5.3	-1.09	2.19e-47
AC010226.4	ENSG00000249249.1	0.42	2.11	-1.131	1.16e-82
AC011558.5	ENSG00000279753.1	41.871	18.83	1.112	1.75e-18
AC011737.2	ENSG00000204196.5	38.969	12.37	1.58	1.85e-103
AC012065.1	ENSG00000279307.1	2.15	0.41	1.16	2.3e-128
AC016292.3	ENSG00000108958.4	2.25	0.41	1.205	7.56e-127
AC016735.1	ENSG00000224739.2	1.12	0	1.084	6.22e-64
AC016757.3	ENSG00000186235.10	0.1	1.6	-1.241	5.13e-83
AC016995.3	ENSG00000231367.5	0.06	2.17	-1.58	2.37e-70
AC017104.6	ENSG00000224376.1	0.42	2.17	-1.159	8.45e-65
AC017116.11	ENSG00000239775.1	0.84	3.01	-1.124	1.16e-51
AC018462.3	ENSG00000242735.1	0	1.08	-1.057	2.25e-48
AC018738.2	ENSG00000237039.1	2.01	0.27	1.245	2.3e-32
AC018766.4	ENSG00000267896.1	2.7	8.71	-1.392	1.42e-66
AC021218.2	ENSG00000204876.4	7.65	0.01	3.098	2.96e-171
AC024560.3	ENSG00000214135.8	7.37	25.149	-1.643	4.34e-85
AC025165.8	ENSG00000224713.4	0.06	4.53	-2.383	2.77e-101
AC026150.8	ENSG00000260693.1	0.2	1.47	-1.041	1.66e-99
AC034220.3	ENSG00000233006.6	2.45	6.04	-1.029	7.94e-66
AC053503.12	ENSG00000280323.1	0.01	5.35	-2.652	2.15e-75
AC053503.6	ENSG00000234638.1	0	3.45	-2.154	4.98e-68
AC073130.3	ENSG00000243243.5	0.02	1.64	-1.372	2.64e-65
AC073283.4	ENSG00000234690.6	3.22	1.08	1.021	2.03e-29
AC074289.1	ENSG00000225889.7	0.53	3.71	-1.622	8.09e-96
AC078941.1	ENSG00000236780.5	0.04	1.28	-1.132	5.78e-54
AC079922.2	ENSG00000231747.1	1.61	0.25	1.062	4.25e-93
AC079922.3	ENSG00000237753.1	0.68	2.75	-1.158	6.86e-67
AC083843.1	ENSG00000259820.1	0.75	2.64	-1.057	8.94e-79
AC083843.4	ENSG00000279518.1	0.14	1.35	-1.044	2.5e-106
AC093110.3	ENSG00000238018.2	0.81	4.76	-1.67	2.16e-99
AC093495.4	ENSG00000228242.6	1.15	6.01	-1.705	2.13e-96
AC093642.3	ENSG00000237940.3	0.43	2.26	-1.189	6.97e-53
AC106876.2	ENSG00000222001.2	12.01	0.92	2.76	1.97e-66
AC108488.4	ENSG00000242282.6	2.17	8.47	-1.579	4.17e-58
AC114730.11	ENSG00000235351.1	0.38	1.81	-1.026	2.59e-73
AC114730.3	ENSG00000224272.2	3.74	1.17	1.127	7e-06
AC123023.1	ENSG00000236452.1	1.06	0	1.043	2.6e-98
AC132217.4	ENSG00000240801.1	5.88	19.149	-1.55	3.8e-08
AC137934.1	ENSG00000260923.5	1.24	4.14	-1.198	8.24e-28
AC138035.2	ENSG00000238035.8	1.99	8.42	-1.656	1.88e-73
AC144530.1	ENSG00000234742.1	1.75	0.29	1.092	2.88e-108
AC156455.1	ENSG00000256546.1	2.3	6.29	-1.143	3.91e-15
AC159540.1	ENSG00000230606.10	7.69	20.09	-1.279	4.92e-27
AC239868.2	ENSG00000280874.1	10.45	3.83	1.245	2.61e-12
AC239868.3	ENSG00000281134.1	10.45	3.83	1.245	2.61e-12
ACACB	ENSG00000076555.15	3.08	33.351	-3.074	6.1e-142
ACAD11	ENSG00000240303.7	3.69	17.179	-1.955	8e-76
ACADVL	ENSG00000072778.19	224.846	670.502	-1.572	8.49e-57
ACAN	ENSG00000157766.15	3.51	0.18	1.934	6.87e-145
ACAP3	ENSG00000131584.18	13.43	47.619	-1.752	1.01e-65
ACAT2	ENSG00000120437.8	28.281	8.85	1.572	2.44e-49
ACBD4	ENSG00000181513.14	7.33	19.601	-1.306	1.69e-88
ACBD5	ENSG00000107897.18	18.03	8.06	1.071	1.47e-79
ACCS	ENSG00000110455.13	5.32	21.44	-1.828	2.83e-71
ACE2	ENSG00000130234.10	11.35	1.06	2.584	4.67e-35
ACKR1	ENSG00000213088.9	2.56	36.289	-3.389	6e-110
ACKR3	ENSG00000144476.5	10.25	23.681	-1.133	5.58e-38
ACLY	ENSG00000131473.16	59.829	24.24	1.269	2.67e-97
ACOT7	ENSG00000097021.19	62.682	27.2	1.175	9.25e-68
ACOX2	ENSG00000168306.12	11.95	25.61	-1.039	7.93e-34
ACP1	ENSG00000143727.15	106.159	50.24	1.064	1.67e-98
ACP5	ENSG00000102575.10	31.38	13.33	1.176	1.97e-23
ACPP	ENSG00000014257.15	2.71	0.85	1.004	3.79e-28
ACSL3	ENSG00000123983.13	45.911	22.05	1.025	5.09e-70
ACSL5	ENSG00000197142.10	134.019	15.07	3.071	8.96e-60
ACSL6	ENSG00000164398.12	6.18	0.4	2.359	3.63e-52
ACSM5	ENSG00000183549.10	0.1	2.13	-1.509	1.31e-97
ACSS3	ENSG00000111058.7	0.46	1.95	-1.015	3.19e-47
ACTA1	ENSG00000143632.14	0.06	2.77	-1.83	1.11e-79
ACTA2	ENSG00000107796.12	167.022	1263.84	-2.912	4.99e-53
ACTA2-AS1	ENSG00000180139.11	0.98	22.85	-3.59	1.05e-103
ACTC1	ENSG00000159251.6	0.39	2.27	-1.234	1.09e-28
ACTG1	ENSG00000184009.9	3175.13	1205.15	1.397	4.03e-51
ACTG2	ENSG00000163017.13	29.181	3895.52	-7.012	1.41e-90
ACTL10	ENSG00000182584.4	3.39	0.82	1.27	1.01e-117
ACTL6A	ENSG00000136518.16	58.02	26.729	1.09	2.19e-101
ACTN1	ENSG00000072110.13	110.468	368.979	-1.731	3.88e-17
ACTR2	ENSG00000138071.13	106.528	43.23	1.282	8.44e-80
ACTR3	ENSG00000115091.11	145.28	60.488	1.25	9.48e-66
ACVR1B	ENSG00000135503.12	22.05	10.49	1.004	9.03e-34
ACY1	ENSG00000243989.7	70.131	14.39	2.208	4.54e-52
ACY3	ENSG00000132744.7	7.12	0.96	2.051	7.84e-51
ADAM10	ENSG00000137845.14	33.321	15.26	1.078	4.21e-45
ADAM11	ENSG00000073670.13	0.08	1.58	-1.256	1.65e-74
ADAM12	ENSG00000148848.14	2.41	0.18	1.531	3.89e-75
ADAM33	ENSG00000149451.17	0.61	99.947	-5.97	2.11e-160
ADAMDEC1	ENSG00000134028.14	10.23	22.71	-1.078	0.0238
ADAMTS1	ENSG00000154734.14	4.11	32.549	-2.715	4.55e-90
ADAMTS10	ENSG00000142303.13	1.31	16.979	-2.96	1.1e-110
ADAMTS8	ENSG00000134917.9	0.39	6.45	-2.422	2.17e-77
ADAMTS9-AS1	ENSG00000241158.5	0.12	12.74	-3.617	4.7e-93
ADAMTS9-AS2	ENSG00000241684.5	0.06	3.23	-1.997	5.18e-105
ADAMTSL1	ENSG00000178031.15	0.78	3.49	-1.335	4.36e-92
ADAMTSL3	ENSG00000156218.12	0.24	6.58	-2.612	1.8e-82
ADAMTSL4	ENSG00000143382.13	2.52	27.38	-3.011	6.75e-129
ADAP1	ENSG00000105963.13	90.358	40.649	1.133	2.4e-40
ADARB1	ENSG00000197381.15	2.94	17.579	-2.237	1.11e-65
ADARB2	ENSG00000185736.15	0.08	1.4	-1.152	5.66e-74
ADCY2	ENSG00000078295.15	0.42	4.42	-1.932	4.62e-78
ADCY4	ENSG00000129467.13	2.86	17.34	-2.248	5.27e-101
ADCY5	ENSG00000173175.14	0.72	23.73	-3.846	4.54e-145
ADCYAP1R1	ENSG00000078549.14	0.02	3.07	-1.996	7.61e-93
ADD1	ENSG00000087274.16	69.579	147.206	-1.07	1.25e-48
ADGRA2	ENSG00000020181.17	5.93	13.61	-1.076	1.25e-22
ADGRB1	ENSG00000181790.10	0.13	1.27	-1.006	1.14e-101
ADGRB3	ENSG00000135298.13	0.03	1.72	-1.401	1.95e-85
ADGRD1	ENSG00000111452.12	0.84	7.67	-2.236	1.49e-101
ADGRE5	ENSG00000123146.19	87.039	40.641	1.08	5.36e-62
ADGRF4	ENSG00000153294.11	1.8	0.15	1.284	6.35e-73
ADGRG1	ENSG00000205336.11	101.11	18.36	2.399	8.39e-143
ADGRG5	ENSG00000159618.15	2.02	0.38	1.13	1.6e-52
ADGRL2	ENSG00000117114.19	2.79	12.26	-1.807	6.5e-82
ADGRL3	ENSG00000150471.15	0.25	1.69	-1.106	1.6e-109
ADH1B	ENSG00000196616.12	0.55	140.838	-6.516	3.75e-214
ADH1C	ENSG00000248144.5	7.69	18.26	-1.148	4.12e-17
ADHFE1	ENSG00000147576.15	0.38	19.39	-3.885	5.04e-193
ADIRF-AS1	ENSG00000272734.1	1.36	5.82	-1.531	2.9e-58
ADK	ENSG00000156110.13	29.459	10.92	1.354	7.79e-122
ADM	ENSG00000148926.9	14.69	31.21	-1.038	7.86e-22
ADM2	ENSG00000128165.8	2.88	0.28	1.6	1.8e-107
ADORA2B	ENSG00000170425.3	11.83	3.42	1.537	2.39e-33
ADORA3	ENSG00000282608.1	0.68	3.36	-1.376	1.55e-73
ADRM1	ENSG00000130706.12	141.65	66.652	1.076	7.91e-79
ADSSL1	ENSG00000185100.10	1.25	4.28	-1.231	1.27e-65
AEN	ENSG00000181026.14	16.7	6.88	1.168	2.14e-81
AF001548.3	ENSG00000280429.1	0	1.11	-1.077	3.77e-61
AF064858.6	ENSG00000205622.9	2.41	0.5	1.185	8.5e-48
AF131215.9	ENSG00000269918.1	0.37	1.8	-1.031	9.67e-68
AFF3	ENSG00000144218.18	0.14	2.92	-1.782	9.74e-125
AFG3L1P	ENSG00000223959.8	8.29	17.72	-1.011	1.29e-41
AFMID	ENSG00000183077.15	41.069	15.71	1.332	4.94e-109
AGAP11	ENSG00000271880.1	0.11	1.93	-1.4	3.44e-97
AGAP4	ENSG00000188234.13	4.82	13.19	-1.286	2.42e-59
AGAP6	ENSG00000204149.9	6.04	16.44	-1.309	1.4e-54
AGAP9	ENSG00000204172.11	3.48	10.51	-1.361	7.87e-54
AGER	ENSG00000204305.13	1.92	9.88	-1.898	1.36e-89
AGMAT	ENSG00000116771.5	16.8	0.61	3.467	1.06e-103
AGPAT2	ENSG00000169692.12	116.84	46	1.326	4.01e-38
AGPAT4	ENSG00000026652.13	1.17	3.65	-1.1	1.4e-43
AGPAT5	ENSG00000155189.11	16.13	4.98	1.518	8.48e-85
AGPAT9	ENSG00000138678.10	2.6	6.28	-1.016	5.64e-40
AGR2	ENSG00000106541.11	591.649	32.421	4.148	1.53e-60
AGR3	ENSG00000173467.8	62.051	9.05	2.649	6.35e-18
AGRN	ENSG00000188157.13	39.251	16.19	1.227	2.02e-78
AGT	ENSG00000135744.7	10.8	2.97	1.572	7.64e-55
AGTR1	ENSG00000144891.17	0.09	11.07	-3.469	1.24e-107
AHCY	ENSG00000101444.12	235.273	52.109	2.153	2.46e-160
AHDC1	ENSG00000126705.13	3.67	10.85	-1.343	1.15e-49
AHNAK	ENSG00000124942.13	37.99	188.013	-2.277	1.53e-85
AHNAK2	ENSG00000185567.6	5.52	51.9	-3.02	5.47e-44
AHSA2	ENSG00000173209.22	15.38	62.348	-1.951	5.66e-63
AIF1L	ENSG00000126878.12	1.62	4.48	-1.065	4.37e-40
AIFM3	ENSG00000183773.15	20.019	9.08	1.06	0.0409
AIM1	ENSG00000112297.14	14.28	5.02	1.344	2.95e-29
AIM1L	ENSG00000176092.13	6.36	0.7	2.114	5.14e-52
AIMP2	ENSG00000106305.9	46.038	20.959	1.099	5.76e-85
AJUBA	ENSG00000129474.15	8.17	1.92	1.651	5.87e-128
AKAP12	ENSG00000131016.16	2.83	35.419	-3.249	3.66e-73
AKAP6	ENSG00000151320.10	0.39	3.07	-1.55	1.19e-65
AKAP8L	ENSG00000011243.17	27.27	66.16	-1.248	2.39e-45
AKR1B1	ENSG00000085662.13	17.92	44.839	-1.277	1.09e-48
AKR1C1	ENSG00000187134.12	3.05	18.09	-2.237	3.98e-75
AKR1C2	ENSG00000151632.16	3.02	15.86	-2.068	7.39e-71
AKR7A3	ENSG00000162482.4	23.051	4.47	2.136	2.9e-23
AKT3	ENSG00000117020.16	1.8	17.21	-2.701	9.96e-84
AL158801.1	ENSG00000279392.1	4.82	0.33	2.13	2.69e-138
AL162151.3	ENSG00000234648.1	566.329	260.763	1.116	0.000254
AL442127.1	ENSG00000278371.2	0	18.699	-4.3	1.34e-46
AL928768.3	ENSG00000253701.2	1.73	9.23	-1.906	3.01e-11
ALDH18A1	ENSG00000059573.8	60.9	17.08	1.776	1.48e-62
ALDH1A1	ENSG00000165092.12	25.21	125.078	-2.266	1e-60
ALDH1L1	ENSG00000144908.13	2.26	7.35	-1.357	9.58e-12
ALDH3A1	ENSG00000108602.17	4.13	1.11	1.282	5.58e-39
ALDH4A1	ENSG00000159423.16	13.84	5.1	1.283	4.75e-78
ALDH5A1	ENSG00000112294.12	7.92	3.01	1.153	7.92e-81
ALDOB	ENSG00000136872.17	9.61	0.87	2.504	4.46e-43
ALG1	ENSG00000033011.11	32.11	11.13	1.449	2.07e-119
ALG14	ENSG00000172339.9	5.87	2.19	1.107	8.38e-57
ALG1L	ENSG00000189366.9	4.68	1.1	1.435	7.78e-92
ALG3	ENSG00000214160.9	63.341	30.42	1.034	2.68e-97
ALG5	ENSG00000120697.8	61.371	22.76	1.392	6.4e-115
ALG8	ENSG00000159063.12	34.621	15.08	1.147	7.91e-111
ALOX12-AS1	ENSG00000215067.9	2.43	6.11	-1.052	3.3e-100
ALPK3	ENSG00000136383.6	0.98	4.96	-1.59	7.29e-16
ALYREF	ENSG00000183684.7	114.316	35.671	1.653	9.92e-136
AMACR	ENSG00000242110.7	39.349	8.36	2.108	2.81e-60
AMMECR1	ENSG00000101935.9	6.5	1.73	1.458	2.7e-163
AMOT	ENSG00000126016.13	7.13	2.91	1.056	2.75e-46
AMOTL1	ENSG00000166025.17	1.52	18.439	-2.948	2.18e-73
AMPH	ENSG00000078053.16	0.36	2.05	-1.165	1.1e-70
AMT	ENSG00000145020.14	7.71	36.191	-2.094	1.08e-101
AMY2B	ENSG00000240038.6	2.36	24.599	-2.93	7.95e-118
ANGPTL1	ENSG00000116194.12	0.18	25.1	-4.467	1.7e-145
ANGPTL2	ENSG00000136859.9	14.65	41.389	-1.438	2.34e-19
ANGPTL7	ENSG00000171819.4	0.02	1.42	-1.246	1.85e-64
ANK2	ENSG00000145362.16	0.71	16.68	-3.37	7.69e-115
ANK3	ENSG00000151150.20	7.63	19.91	-1.277	4.33e-74
ANKDD1A	ENSG00000166839.16	0.76	3.6	-1.386	1.14e-92
ANKEF1	ENSG00000132623.15	4.17	0.61	1.683	1.23e-135
ANKFY1	ENSG00000185722.16	8.72	19.231	-1.057	1.05e-57
ANKH	ENSG00000154122.12	65.621	14.62	2.093	8.27e-105
ANKRD12	ENSG00000101745.15	3.38	8.3	-1.086	3.2e-76
ANKRD22	ENSG00000152766.5	26.259	0.94	3.813	1.87e-111
ANKRD35	ENSG00000198483.12	0.24	3.43	-1.837	3.05e-94
ANKRD44	ENSG00000065413.16	1.69	5.77	-1.332	3.09e-72
ANKRD53	ENSG00000144031.11	0.12	1.8	-1.322	1.23e-122
ANKRD6	ENSG00000135299.16	0.75	4.62	-1.683	3.26e-76
ANKRD65	ENSG00000235098.8	0.82	6.91	-2.12	1.58e-77
ANKRD9	ENSG00000156381.8	8.52	19.74	-1.123	2.25e-62
ANKS1B	ENSG00000185046.18	0.13	2.45	-1.61	3.32e-85
ANKS4B	ENSG00000175311.6	12.75	0.95	2.818	1.96e-47
ANLN	ENSG00000011426.10	17.85	1.42	2.961	5.54e-214
ANO5	ENSG00000171714.10	0.08	1.92	-1.435	7.72e-160
ANO9	ENSG00000185101.12	54.481	15.72	1.73	3.31e-27
ANOS1	ENSG00000011201.10	1.76	0.21	1.19	2.97e-84
ANP32A	ENSG00000140350.15	130.707	59.552	1.121	3.66e-73
ANTXR2	ENSG00000163297.16	25.37	70.058	-1.43	1.76e-53
ANXA13	ENSG00000104537.16	13.59	3.83	1.595	1.21e-27
ANXA2	ENSG00000182718.16	924.48	340.355	1.439	2.36e-69
ANXA2P2	ENSG00000231991.4	20.619	3.52	2.258	1.13e-140
ANXA3	ENSG00000138772.12	77.219	21.08	1.825	3.07e-101
ANXA4	ENSG00000196975.14	206.771	50.829	2.003	3.64e-107
ANXA6	ENSG00000197043.13	53.319	143.359	-1.41	1.05e-18
ANXA8L1	ENSG00000264230.7	0.08	1.49	-1.205	2.56e-53
ANXA9	ENSG00000143412.9	3.48	1.04	1.135	9.26e-103
AOAH	ENSG00000136250.11	18.83	4.57	1.832	2.27e-41
AOC1	ENSG00000002726.19	83.4	6.94	3.41	9.41e-31
AOC3	ENSG00000131471.6	5.93	123.297	-4.165	1.03e-93
AOC4P	ENSG00000260105.6	0.06	2.13	-1.562	5.1e-73
AOX1	ENSG00000138356.13	0.63	6.43	-2.188	1.34e-97
AP000275.65	ENSG00000265590.9	3.4	1.2	1	9.89e-27
AP000347.2	ENSG00000272578.5	0.78	2.83	-1.105	2.1e-90
AP000347.4	ENSG00000234353.2	0.84	3.36	-1.245	2.51e-69
AP000349.2	ENSG00000280178.1	9.6	0.23	3.107	6.37e-136
AP000439.3	ENSG00000255774.1	4.61	0.34	2.066	4.46e-14
AP000892.6	ENSG00000280143.1	3.57	77.278	-4.098	5.76e-94
AP001347.6	ENSG00000224905.6	0.13	1.39	-1.081	3.41e-51
AP003391.1	ENSG00000281272.1	23.801	0	4.632	9.48e-52
AP003774.1	ENSG00000236935.1	11.9	1.01	2.682	2.47e-31
AP006621.5	ENSG00000255284.1	3.26	7.92	-1.066	9.28e-43
AP1M2	ENSG00000129354.11	103.299	4.05	4.368	3.74e-76
AP1S1	ENSG00000106367.13	123.57	24.05	2.314	1.98e-127
AP1S2	ENSG00000182287.13	10.3	24.07	-1.15	2.51e-29
AP1S3	ENSG00000152056.16	6	0.51	2.213	6.43e-183
AP3B2	ENSG00000103723.12	0.11	2.23	-1.541	6.48e-81
APBB1	ENSG00000166313.18	3.4	43.03	-3.323	1.33e-107
APBB3	ENSG00000113108.17	6.02	32.36	-2.249	7.05e-109
APEH	ENSG00000164062.12	122.708	56.849	1.097	6.62e-63
APEX2	ENSG00000169188.4	19.16	6.84	1.363	1.12e-118
APH1A	ENSG00000117362.12	142.576	65.172	1.118	4.14e-63
APLN	ENSG00000171388.11	2.74	0.41	1.407	3.23e-79
APLP1	ENSG00000105290.11	1.15	5.02	-1.485	1.21e-58
APMAP	ENSG00000101474.11	75.441	32.479	1.191	1.17e-78
APOBEC1	ENSG00000111701.6	5.95	0.18	2.558	1.6e-71
APOBEC3B	ENSG00000179750.15	8.22	0.98	2.219	2.13e-29
APOBR	ENSG00000184730.10	11.53	4.31	1.239	1.55e-05
APOC1	ENSG00000130208.9	52.859	10.93	2.175	5.16e-61
APOC2	ENSG00000234906.8	3.67	0.24	1.913	1.58e-103
APOC4-APOC2	ENSG00000224916.8	6.77	0.54	2.335	1.17e-96
APOD	ENSG00000189058.8	7.36	74.48	-3.175	6.95e-80
APRT	ENSG00000198931.10	218.895	90.233	1.269	1.16e-71
AQP1	ENSG00000240583.10	24.15	82.801	-1.736	3.49e-38
AQP7	ENSG00000165269.12	1.4	4.28	-1.137	4.51e-29
AQP8	ENSG00000103375.10	0.6	3.63	-1.533	7.44e-18
ARAP1-AS1	ENSG00000256007.1	2.72	0	1.895	4.98e-25
AREG	ENSG00000109321.10	75.462	5.66	3.521	6.66e-100
ARF6	ENSG00000165527.6	52.599	25.4	1.022	6.02e-46
ARFGEF3	ENSG00000112379.8	4.18	0.9	1.447	5.47e-96
ARGLU1	ENSG00000134884.13	56.5	160.551	-1.49	2.37e-41
ARHGAP10	ENSG00000071205.11	2.82	27.83	-2.916	3.33e-87
ARHGAP11A	ENSG00000198826.10	10.99	1.23	2.427	1.46e-140
ARHGAP18	ENSG00000146376.10	15.26	4.65	1.525	2.53e-108
ARHGAP23	ENSG00000275832.4	5.38	17.24	-1.515	3.2e-23
ARHGAP24	ENSG00000138639.17	1.92	5.09	-1.06	7.26e-40
ARHGAP33	ENSG00000004777.18	3.6	13.37	-1.643	1.7e-60
ARHGAP6	ENSG00000047648.21	1.08	9.24	-2.299	8.1e-61
ARHGAP8	ENSG00000241484.9	25.08	3.39	2.571	9.13e-65
ARHGDIG	ENSG00000242173.8	1.36	3.77	-1.015	1.6e-08
ARHGEF16	ENSG00000130762.14	26.319	6.22	1.92	7.46e-30
ARHGEF17	ENSG00000110237.3	4.82	47.31	-3.053	7.37e-85
ARHGEF25	ENSG00000240771.6	3.29	97.673	-4.524	1.21e-116
ARHGEF26	ENSG00000114790.12	1.29	21.75	-3.312	6.98e-97
ARHGEF26-AS1	ENSG00000243069.7	0.05	1.81	-1.42	3.9e-76
ARHGEF34P	ENSG00000204959.4	5.89	2.33	1.049	9.75e-39
ARHGEF35	ENSG00000213214.4	15.33	1.77	2.56	3.08e-58
ARHGEF37	ENSG00000183111.11	2.73	11.06	-1.693	7.1e-104
ARHGEF38	ENSG00000236699.8	3.11	0.47	1.483	2.07e-83
ARHGEF4	ENSG00000136002.16	0.98	9.25	-2.372	7.28e-53
ARHGEF5	ENSG00000050327.14	19.981	9.03	1.065	1.53e-44
ARHGEF6	ENSG00000129675.15	1.94	7.61	-1.55	2.23e-81
ARID3A	ENSG00000116017.10	7.64	2.9	1.148	2.03e-67
ARL10	ENSG00000175414.6	0.49	2.97	-1.414	2e-65
ARL14	ENSG00000179674.3	6.55	2.03	1.317	1.74e-06
ARL4D	ENSG00000175906.4	1.65	14.5	-2.548	1.15e-81
ARL6IP1	ENSG00000170540.14	166.087	45.911	1.833	1.18e-117
ARMC10	ENSG00000170632.13	45.67	18.731	1.242	5.43e-128
ARMC6	ENSG00000105676.13	25.82	10.66	1.202	1.79e-129
ARMCX1	ENSG00000126947.11	1.82	18.98	-2.825	1.33e-104
ARMCX2	ENSG00000184867.13	3.81	20.959	-2.191	4.19e-60
ARMCX4	ENSG00000196440.11	1.93	12.28	-2.18	3.92e-102
ARNT2	ENSG00000172379.18	0.82	3	-1.136	9.64e-33
ARNTL	ENSG00000133794.17	4.02	12.62	-1.44	6.76e-95
ARNTL2	ENSG00000029153.14	5.98	1.13	1.712	1.66e-105
ARPC1B	ENSG00000130429.12	239.452	104.661	1.186	1.67e-69
ARPC3	ENSG00000111229.15	345.369	166.386	1.049	3.84e-58
ARPC5	ENSG00000162704.15	155.977	74.299	1.06	2.18e-58
ARRDC4	ENSG00000140450.8	7.58	26.65	-1.688	4.76e-99
ARSD	ENSG00000006756.15	24.849	8.3	1.475	1.2e-48
ARSE	ENSG00000157399.14	37.041	3.16	3.193	2.7e-64
AS3MT	ENSG00000214435.7	0.91	3.05	-1.084	2.68e-42
ASAP3	ENSG00000088280.18	3.85	17.259	-1.913	2.71e-140
ASB2	ENSG00000100628.11	0.99	35.451	-4.195	5.08e-121
ASB5	ENSG00000164122.8	0	2.37	-1.753	5.68e-67
ASB9	ENSG00000102048.15	5.38	0.85	1.786	1.5e-122
ASCL2	ENSG00000183734.4	48.24	0.74	4.823	3.62e-171
ASF1B	ENSG00000105011.8	26.62	1.11	3.71	5.93e-143
ASIC3	ENSG00000213199.7	0.6	6.29	-2.188	3.92e-91
ASL	ENSG00000126522.16	77	32.561	1.217	1.58e-29
ASMTL-AS1	ENSG00000236017.7	3.29	11.82	-1.579	3.18e-49
ASPA	ENSG00000108381.10	0.1	1.91	-1.403	7e-131
ASPHD1	ENSG00000174939.10	6.82	1.28	1.778	1.44e-121
ASPM	ENSG00000066279.16	5.79	0.41	2.268	4.18e-166
ASS1	ENSG00000130707.17	305.684	82.429	1.878	1.55e-57
ASUN	ENSG00000064102.14	21.32	8.58	1.22	5.37e-110
ATAD2	ENSG00000156802.12	11.78	2.2	1.998	6.22e-185
ATAD3A	ENSG00000197785.13	30.9	13.89	1.099	3.13e-90
ATG16L2	ENSG00000168010.10	8.18	32.66	-1.874	3.08e-79
ATG9B	ENSG00000181652.18	3.16	0.56	1.415	2.54e-82
ATIC	ENSG00000138363.14	129.122	55.422	1.206	4.8e-106
ATN1	ENSG00000111676.14	42.57	116.888	-1.436	1.01e-46
ATOH8	ENSG00000168874.12	1.59	10.51	-2.152	3.61e-86
ATP10B	ENSG00000118322.12	34.059	1.68	3.709	2.75e-48
ATP11A	ENSG00000068650.18	13.88	5.1	1.286	2.69e-80
ATP13A2	ENSG00000159363.17	39.091	15.899	1.246	9.02e-84
ATP1A1	ENSG00000163399.15	535.186	186.043	1.519	9.49e-29
ATP1A2	ENSG00000018625.14	0.14	25.71	-4.55	2.22e-143
ATP1B1	ENSG00000143153.12	235.355	67.878	1.779	5.39e-60
ATP1B2	ENSG00000129244.8	0.22	3.79	-1.973	3.35e-100
ATP2B4	ENSG00000058668.14	9.03	124.801	-3.649	9.07e-78
ATP2C2	ENSG00000064270.12	33.73	8.9	1.811	3.64e-27
ATP5G1	ENSG00000159199.13	305.641	152.154	1.002	9.46e-32
ATP5J2	ENSG00000241468.7	693.09	298.605	1.212	2.47e-67
ATP5J2-PTCD1	ENSG00000248919.7	7.42	2.81	1.144	8.8e-112
ATP6V1F	ENSG00000128524.4	197.238	92.487	1.084	1.09e-86
ATP6V1G2	ENSG00000213760.10	0.27	2.43	-1.433	1.73e-100
ATP8B1	ENSG00000081923.10	31.811	11.26	1.42	3.65e-18
ATP8B2	ENSG00000143515.16	3.16	17.79	-2.175	1.03e-91
ATP9A	ENSG00000054793.13	28.959	13.39	1.058	1.5e-44
ATPIF1	ENSG00000130770.17	298.75	147.635	1.012	1.14e-31
AUNIP	ENSG00000127423.10	3.3	0.43	1.588	1.34e-204
AURKA	ENSG00000087586.17	31.051	2.1	3.37	7.4e-165
AURKB	ENSG00000178999.12	31.67	2.49	3.227	1.6e-114
AVIL	ENSG00000135407.10	2.62	7.18	-1.176	3.27e-62
AVL9	ENSG00000105778.17	27.119	9.63	1.403	1.26e-130
AXIN2	ENSG00000168646.12	52.841	8.47	2.507	7.9e-103
AXL	ENSG00000167601.11	5.55	29.999	-2.243	1.16e-69
AZGP1	ENSG00000160862.12	59.601	4.85	3.373	6.23e-144
AZIN1	ENSG00000155096.13	64.088	27.04	1.215	1.03e-92
B3GNT2	ENSG00000170340.10	17.45	7.89	1.053	4.95e-72
B3GNT3	ENSG00000179913.10	69.801	2.43	4.368	6.1e-78
B3GNT5	ENSG00000176597.11	13.76	4.1	1.533	3.63e-48
B3GNT8	ENSG00000177191.2	15.08	6.06	1.188	6.93e-14
B4GALNT1	ENSG00000135454.13	0.57	2.98	-1.342	2.65e-61
B4GALNT3	ENSG00000139044.10	17.421	2.89	2.243	5.35e-24
BAALC	ENSG00000164929.16	0.22	1.89	-1.244	5.02e-105
BACE2	ENSG00000182240.15	92.59	25.221	1.836	1.67e-115
BAG2	ENSG00000112208.11	2.73	18.699	-2.401	3.98e-42
BAHCC1	ENSG00000266074.8	2.98	7.17	-1.038	1.08e-55
BAIAP2L1	ENSG00000006453.13	39.821	5.04	2.757	2.67e-74
BAIAP2L2	ENSG00000128298.16	26.75	6.68	1.853	6.71e-22
BAK1	ENSG00000030110.12	34.479	15.77	1.081	2.5e-25
BAMBI	ENSG00000095739.10	7.82	2.08	1.518	1.41e-57
BARX2	ENSG00000043039.6	2.13	0.45	1.11	0.000243
BATF	ENSG00000156127.6	4.93	1.82	1.072	4.62e-40
BATF2	ENSG00000168062.9	17.43	5.31	1.546	1.19e-67
BAX	ENSG00000087088.19	165.088	66.99	1.289	1.3e-70
BBC3	ENSG00000105327.15	18.09	6.59	1.331	3.63e-99
BBOX1-AS1	ENSG00000254560.5	3.44	0	2.151	3.19e-126
BBS1	ENSG00000174483.19	10.15	22.17	-1.055	2.69e-46
BBS4	ENSG00000140463.13	5.89	13.55	-1.078	1.58e-55
BCAM	ENSG00000187244.10	12.34	27.789	-1.11	1.46e-41
BCAP31	ENSG00000185825.15	297.428	114.84	1.365	7.4e-101
BCAS1	ENSG00000064787.12	10.56	3.59	1.333	0.00256
BCHE	ENSG00000114200.9	0.17	13.93	-3.674	2.78e-110
BCL10	ENSG00000142867.12	15.87	6.1	1.249	1.91e-38
BCL11B	ENSG00000127152.17	1.86	0.37	1.062	1.2e-86
BCL2	ENSG00000171791.11	1.5	4.26	-1.073	3.89e-70
BCL2A1	ENSG00000140379.7	4.5	1.03	1.438	9.09e-36
BCL2L1	ENSG00000171552.12	96.85	35.099	1.439	7.39e-106
BCL2L12	ENSG00000126453.9	35.481	13.21	1.36	6.37e-137
BCL2L14	ENSG00000121380.12	18.05	1.5	2.93	4.7e-54
BCL2L15	ENSG00000188761.11	34.7	3.65	2.941	1.54e-36
BCL2L2	ENSG00000129473.9	16.919	53.708	-1.61	2.07e-74
BCL6	ENSG00000113916.17	6.04	43.989	-2.676	5.23e-75
BCO2	ENSG00000197580.11	0.59	3.97	-1.644	1.92e-103
BDH1	ENSG00000161267.11	56.051	18.89	1.52	1.18e-25
BEND5	ENSG00000162373.12	0.46	7.32	-2.511	5.47e-104
BEST1	ENSG00000167995.15	1.12	3.31	-1.024	8.29e-74
BEST2	ENSG00000039987.6	0.15	2.43	-1.577	2.53e-27
BEST4	ENSG00000142959.4	0.3	4.06	-1.961	1.37e-44
BEX1	ENSG00000133169.5	0.09	4.69	-2.384	9.76e-114
BEX2	ENSG00000133134.11	2.61	7.58	-1.249	3.15e-24
BEX4	ENSG00000102409.9	5.3	42.209	-2.778	2.22e-110
BGLAP	ENSG00000242252.1	0.5	2.99	-1.411	6.96e-79
BGN	ENSG00000182492.15	111.731	29.97	1.864	1.62e-36
BHMT2	ENSG00000132840.9	0.3	11.19	-3.229	3.73e-99
BID	ENSG00000015475.18	54.86	12.9	2.007	8.2e-146
BIK	ENSG00000100290.2	23.46	1.66	3.201	4.34e-86
BIRC5	ENSG00000089685.14	30.92	1.46	3.698	3.7e-136
BIVM-ERCC5	ENSG00000270181.1	1.68	0.25	1.1	6.38e-38
BLACAT1	ENSG00000281406.1	1.84	0.07	1.408	8.01e-131
BLM	ENSG00000197299.10	5.73	0.98	1.765	2.66e-144
BLNK	ENSG00000095585.16	9.86	4.22	1.057	2.92e-18
BLVRA	ENSG00000106605.10	17.701	41.22	-1.175	1.08e-12
BMP3	ENSG00000152785.6	0.09	6.72	-2.824	2.67e-167
BMP4	ENSG00000125378.15	41.151	13.73	1.517	1.11e-68
BMP6	ENSG00000153162.8	0.5	2.19	-1.089	2.2e-71
BMP7	ENSG00000101144.12	13.59	1.51	2.539	9.49e-68
BMX	ENSG00000102010.14	0.34	2.03	-1.177	4.05e-87
BNC2	ENSG00000173068.17	0.44	5.37	-2.145	1.29e-78
BNIP3	ENSG00000176171.11	5.52	16.36	-1.413	2.13e-21
BOC	ENSG00000144857.14	2.38	39.689	-3.59	1.09e-88
BOLA2	ENSG00000183336.7	21.12	6.1	1.639	6.75e-77
BOLA2B	ENSG00000169627.7	165.707	39.541	2.04	2.46e-127
BOLA3-AS1	ENSG00000225439.2	0.39	2.05	-1.134	2.19e-50
BOP1	ENSG00000261236.5	58.651	21.18	1.427	7.57e-115
BORA	ENSG00000136122.15	9.55	2.02	1.805	3.59e-141
BPNT1	ENSG00000162813.17	25.4	11.6	1.067	3.28e-31
BRCA1	ENSG00000012048.19	8.76	2.4	1.521	9.2e-141
BRCA2	ENSG00000139618.14	3.45	0.42	1.648	5.93e-175
BRCC3	ENSG00000185515.14	23.96	8.33	1.42	1.35e-122
BRI3BP	ENSG00000184992.10	16.7	1.51	2.818	9.98e-90
BRICD5	ENSG00000182685.7	2.93	10.08	-1.495	2.54e-63
BRIP1	ENSG00000136492.8	2.28	0.23	1.415	3.1e-44
BRIX1	ENSG00000113460.12	36.269	12.69	1.445	4.3e-154
BRSK1	ENSG00000160469.16	0.86	8.6	-2.368	1.13e-81
BSPRY	ENSG00000119411.10	21.41	2.56	2.654	3.36e-83
BTAF1	ENSG00000095564.13	5.96	17.62	-1.42	9.59e-65
BTBD19	ENSG00000222009.8	1.25	3.59	-1.029	1.9e-39
BTC	ENSG00000174808.11	3.42	11.08	-1.451	3.94e-44
BTF3L4P2	ENSG00000213189.5	31.029	14.64	1.034	4.94e-77
BTK	ENSG00000010671.15	1.47	4.22	-1.08	2.88e-41
BTNL9	ENSG00000165810.16	2.67	8.9	-1.432	2.77e-34
BUB1	ENSG00000169679.14	13.64	0.67	3.132	1.93e-181
BUB1B	ENSG00000156970.12	11.26	1.05	2.58	1.87e-141
BVES	ENSG00000112276.13	0.26	7.62	-2.774	5.68e-88
BVES-AS1	ENSG00000203808.10	0.02	2.15	-1.627	2.65e-82
BYSL	ENSG00000112578.9	24.849	7.02	1.688	2.88e-163
BZRAP1	ENSG00000005379.15	4.23	23.6	-2.234	2.29e-50
BZW1	ENSG00000082153.17	105.763	38.55	1.433	1.37e-84
BZW1P2	ENSG00000198406.7	13.52	4.27	1.462	7.04e-61
BZW2	ENSG00000136261.14	102.978	32.83	1.62	1.44e-140
C10orf10	ENSG00000165507.8	14.42	45.569	-1.595	3.67e-30
C10orf128	ENSG00000204161.13	2.94	9.1	-1.358	8.22e-70
C10orf2	ENSG00000107815.7	13.15	3.89	1.533	4.34e-155
C10orf54	ENSG00000107738.19	19.18	44.77	-1.181	2.94e-59
C10orf99	ENSG00000188373.4	100.301	22.659	2.098	2.2e-07
C11orf1	ENSG00000137720.7	42.759	16.3	1.339	3.47e-112
C11orf52	ENSG00000149300.9	5.94	1.98	1.22	4.47e-45
C11orf53	ENSG00000150750.6	1.4	0.18	1.024	4.01e-23
C11orf96	ENSG00000187479.5	13.16	54.518	-1.971	1.45e-52
C11orf98	ENSG00000278615.4	108.781	48.65	1.145	2.53e-77
C12orf45	ENSG00000151131.9	34	12.04	1.424	1.07e-146
C12orf49	ENSG00000111412.5	20.99	7.06	1.448	2.7e-81
C12orf75	ENSG00000235162.8	86.198	8.13	3.256	3.68e-120
C14orf132	ENSG00000227051.5	0.62	8.13	-2.495	6.34e-98
C14orf159	ENSG00000133943.20	20.031	42.641	-1.053	2.23e-55
C14orf80	ENSG00000185347.17	14.75	6.13	1.143	4.33e-61
C15orf48	ENSG00000166920.10	171.527	35.211	2.252	4.79e-14
C15orf52	ENSG00000188549.12	5.36	55.672	-3.156	1.16e-93
C15orf59	ENSG00000205363.5	0.65	5.94	-2.072	7.9e-79
C16orf45	ENSG00000166780.10	3.93	34.09	-2.831	6.44e-80
C16orf59	ENSG00000162062.14	6.68	0.83	2.069	2.07e-147
C16orf62	ENSG00000103544.14	9.2	23.441	-1.261	9.15e-65
C16orf86	ENSG00000159761.14	0.86	4.49	-1.561	1.77e-88
C16orf89	ENSG00000153446.15	0.5	5.15	-2.036	2.05e-87
C17orf49	ENSG00000258315.5	73.48	35.331	1.036	5.08e-79
C17orf53	ENSG00000125319.14	3.6	0.74	1.403	1.08e-148
C17orf96	ENSG00000273604.1	4.14	0.5	1.777	2.66e-147
C19orf24	ENSG00000228300.13	87.912	34.329	1.332	2.58e-110
C19orf33	ENSG00000167644.11	188.457	18.301	3.295	1.23e-47
C19orf45	ENSG00000198723.10	4.57	0.73	1.687	1.9e-99
C19orf48	ENSG00000167747.13	81.928	15.88	2.297	6.07e-180
C1GALT1	ENSG00000106392.10	16.64	4.61	1.653	2.5e-138
C1GALT1C1	ENSG00000171155.7	31.13	11.61	1.349	3.56e-112
C1orf106	ENSG00000163362.10	45.079	3.68	3.3	1.09e-47
C1orf112	ENSG00000000460.16	5.85	2.31	1.049	2.82e-124
C1orf116	ENSG00000182795.12	17.46	0.55	3.574	2.49e-106
C1orf123	ENSG00000162384.13	31.23	70.199	-1.143	2.17e-42
C1orf162	ENSG00000143110.11	4.12	11.77	-1.319	2.71e-45
C1orf186	ENSG00000263961.6	0.41	3.15	-1.557	6.3e-65
C1orf210	ENSG00000253313.5	18.33	1.92	2.727	2.83e-25
C1orf216	ENSG00000142686.7	4.01	10.91	-1.249	4.6e-25
C1orf228	ENSG00000198520.10	0.81	3.02	-1.151	4.39e-65
C1orf233	ENSG00000228594.3	4.35	1.17	1.302	1.46e-84
C1orf53	ENSG00000203724.10	5.81	1.52	1.434	1.32e-85
C1orf95	ENSG00000203685.9	0.09	6.08	-2.699	1.3e-92
C1QBP	ENSG00000108561.8	185.284	76.802	1.26	1.14e-71
C1QL1	ENSG00000131094.3	0.33	2.65	-1.456	1.87e-97
C1QTNF4	ENSG00000172247.3	0.09	1.71	-1.314	3.35e-89
C1QTNF7	ENSG00000163145.12	0.25	4.31	-2.087	2.16e-107
C1R	ENSG00000159403.15	77.288	176.876	-1.184	2.51e-31
C1S	ENSG00000182326.14	70.609	241.452	-1.759	1.56e-48
C2	ENSG00000166278.14	57.799	9.82	2.442	8.67e-114
C20orf166-AS1	ENSG00000174403.15	0.06	14.02	-3.825	1.68e-102
C20orf194	ENSG00000088854.12	0.66	9.02	-2.594	2.81e-103
C20orf196	ENSG00000171984.14	10.49	3.65	1.305	9.29e-115
C20orf24	ENSG00000101084.16	175.034	59.309	1.545	2.26e-94
C22orf39	ENSG00000242259.8	15.67	32.81	-1.02	3.01e-42
C2CD4A	ENSG00000198535.5	5.3	0.06	2.571	2.44e-153
C2orf15	ENSG00000273045.5	4.46	0.55	1.817	3.83e-194
C2orf40	ENSG00000119147.9	0.21	23.501	-4.34	1.32e-152
C2orf54	ENSG00000172478.17	5.8	0.35	2.333	2.48e-55
C2orf61	ENSG00000239605.8	1.71	0.09	1.314	2.15e-82
C2orf70	ENSG00000173557.14	5.1	0.26	2.275	9.15e-164
C2orf72	ENSG00000204128.5	8.72	2.56	1.449	2.4e-10
C2orf74	ENSG00000237651.6	1.73	14.86	-2.538	8.17e-90
C2orf88	ENSG00000187699.10	2.99	10.54	-1.532	2.16e-49
C3	ENSG00000125730.16	68.831	234.817	-1.756	8.76e-31
C3orf18	ENSG00000088543.14	1.5	8.02	-1.851	6.54e-83
C3orf52	ENSG00000114529.12	9.66	1.59	2.041	1.06e-57
C3orf67	ENSG00000163689.18	1.93	0.27	1.206	1.83e-83
C3orf70	ENSG00000187068.2	1.58	6.69	-1.576	3.17e-73
C3orf80	ENSG00000180044.4	0.78	3.33	-1.283	3.65e-28
C4A	ENSG00000244731.7	18.13	59.54	-1.662	6.96e-40
C4B	ENSG00000224389.8	18.15	59.091	-1.65	8.84e-38
C4BPA	ENSG00000123838.10	1.78	0.18	1.236	4.93e-40
C4BPB	ENSG00000123843.12	7.37	1.57	1.703	1.75e-41
C4orf19	ENSG00000154274.14	10.2	1.92	1.939	3.19e-20
C4orf48	ENSG00000243449.6	20.069	7.91	1.242	5.42e-31
C5orf30	ENSG00000181751.9	10.9	4.51	1.111	5.25e-10
C5orf38	ENSG00000186493.11	1.33	0.1	1.083	2.06e-45
C5orf42	ENSG00000197603.13	1.33	4.05	-1.116	7.42e-63
C5orf45	ENSG00000161010.14	9.55	30.141	-1.562	3.21e-74
C5orf56	ENSG00000197536.10	4.38	11.06	-1.165	4e-70
C6orf132	ENSG00000188112.8	27.35	2.44	3.043	2.99e-72
C6orf222	ENSG00000189325.6	8.87	0.36	2.859	2.37e-97
C6orf223	ENSG00000181577.15	12.65	0.11	3.62	6.93e-210
C6orf3	ENSG00000255389.1	0.21	1.57	-1.087	1.3e-91
C6orf49	ENSG00000278224.4	0.47	2.25	-1.145	6.47e-71
C7	ENSG00000112936.18	1.67	111.391	-5.396	1.25e-148
C8orf46	ENSG00000169085.11	0.02	3.01	-1.975	6.6e-106
C8orf76	ENSG00000189376.11	27.2	11.72	1.149	2.19e-105
C8orf88	ENSG00000253250.2	0.47	17.46	-3.651	6.58e-98
C9orf152	ENSG00000188959.9	26.711	2.68	2.913	2.78e-54
C9orf16	ENSG00000171159.4	112.836	53.171	1.071	2.13e-79
C9orf172	ENSG00000232434.2	1.9	10.34	-1.967	1.19e-97
C9orf3	ENSG00000148120.14	24.11	63.149	-1.353	9.37e-34
C9orf41	ENSG00000156017.12	8.47	3.16	1.187	1.63e-42
CA1	ENSG00000133742.13	0.36	29.86	-4.504	8.51e-38
CA11	ENSG00000063180.8	3.88	12.07	-1.421	6.74e-47
CA14	ENSG00000118298.10	0.23	1.49	-1.017	8.01e-57
CA4	ENSG00000167434.9	1.02	16.03	-3.076	2.51e-38
CA7	ENSG00000168748.13	0.31	5.92	-2.401	3.06e-39
CA9	ENSG00000107159.12	22.77	0.57	3.92	2.05e-121
CAB39L	ENSG00000102547.18	6.58	27.389	-1.905	3.8e-29
CACNA1C	ENSG00000151067.20	3.41	28.531	-2.743	7.89e-44
CACNA1H	ENSG00000196557.10	3.1	88.272	-4.445	4.09e-108
CACNA2D1	ENSG00000153956.15	0.58	7.39	-2.409	2.04e-72
CACNA2D3	ENSG00000157445.14	0.16	1.36	-1.025	1.75e-61
CACNB1	ENSG00000067191.15	2.17	7.64	-1.447	2.37e-111
CACNB2	ENSG00000165995.18	1	9.63	-2.41	1.05e-144
CACYBP	ENSG00000116161.17	95.922	37.291	1.34	1.24e-85
CADM1	ENSG00000182985.16	2.29	5.9	-1.069	4.21e-31
CADM2	ENSG00000175161.13	0.01	1.28	-1.175	1.13e-75
CADM3	ENSG00000162706.12	0.16	13.12	-3.606	1.23e-184
CADM3-AS1	ENSG00000225670.4	0.04	1.59	-1.316	1.04e-112
CADM4	ENSG00000105767.2	4.99	15.36	-1.45	9.28e-23
CADPS	ENSG00000163618.17	5.63	1.79	1.249	1.48e-41
CALB2	ENSG00000172137.18	1.12	7.32	-1.972	2.55e-53
CALCOCO1	ENSG00000012822.15	32.61	125	-1.906	1.14e-74
CALD1	ENSG00000122786.19	49.029	515.989	-3.369	1.65e-58
CALHM2	ENSG00000138172.10	6.4	15.27	-1.137	5.7e-45
CALML4	ENSG00000129007.14	75.41	16.151	2.156	1.17e-33
CALR	ENSG00000179218.13	685.255	184.055	1.891	1.41e-97
CALY	ENSG00000130643.8	0.06	2.18	-1.585	1.21e-89
CAMK1	ENSG00000134072.10	9.8	26.829	-1.366	1.19e-39
CAMK2G	ENSG00000148660.20	16.34	61.04	-1.839	1.88e-82
CAMKMT	ENSG00000143919.14	9.34	3.95	1.063	3.17e-125
CAMSAP3	ENSG00000076826.9	20.31	2.84	2.472	7.23e-46
CAMTA2	ENSG00000108509.20	20.98	54.59	-1.339	5.09e-84
CAND2	ENSG00000144712.11	0.23	4.1	-2.052	1.18e-100
CANT1	ENSG00000171302.16	91.899	18.74	2.235	4.49e-56
CAP2	ENSG00000112186.11	1.66	14.07	-2.502	2.63e-61
CAPG	ENSG00000042493.15	210.853	35.089	2.553	3.41e-117
CAPN12	ENSG00000182472.8	7.4	1.8	1.585	9.39e-46
CAPN3	ENSG00000092529.22	2.86	15.25	-2.074	1.58e-94
CAPN5	ENSG00000149260.14	42.801	19.64	1.086	2.31e-05
CAPN8	ENSG00000203697.11	28.33	5.23	2.235	5.47e-22
CAPRIN1	ENSG00000135387.19	101.651	45.889	1.13	5.7e-95
CAPRIN2	ENSG00000110888.17	4.81	15.96	-1.546	7.18e-65
CAPS	ENSG00000105519.12	8.26	17.93	-1.032	6.46e-14
CARHSP1	ENSG00000153048.10	89.393	36.151	1.283	8.04e-91
CARTPT	ENSG00000164326.4	0.04	3.87	-2.227	5.38e-49
CASC19	ENSG00000254166.1	1.57	0	1.362	9.09e-125
CASC21	ENSG00000253929.1	3.15	0	2.053	2.02e-102
CASC5	ENSG00000137812.19	3.97	0.43	1.797	1.91e-134
CASC9	ENSG00000249395.2	7.21	0.28	2.681	2.46e-95
CASD1	ENSG00000127995.16	6.11	13.7	-1.048	6.73e-78
CASK	ENSG00000147044.20	33.581	7.9	1.958	1.7e-137
CASP2	ENSG00000106144.19	18.05	8.18	1.053	1.86e-103
CASP3	ENSG00000164305.17	24.96	11.64	1.038	4.68e-50
CASP5	ENSG00000137757.10	3.6	1.27	1.019	0.0016
CASP6	ENSG00000138794.9	47.379	17.64	1.376	1.49e-45
CASP8	ENSG00000064012.21	21.159	9.34	1.1	1.63e-63
CASQ1	ENSG00000143318.12	0.08	1.29	-1.084	8.32e-74
CASQ2	ENSG00000118729.11	0.11	22.68	-4.415	3.43e-102
CASZ1	ENSG00000130940.14	7.42	16.79	-1.079	1.13e-62
CAV1	ENSG00000105974.11	15.26	158.902	-3.298	3.41e-81
CAV2	ENSG00000105971.14	8.26	33.279	-1.888	7.84e-40
CBFA2T3	ENSG00000129993.14	0.98	4.44	-1.458	8.31e-41
CBFB	ENSG00000067955.13	30.98	10.05	1.533	5.33e-156
CBLC	ENSG00000142273.10	43.77	2.78	3.566	1.11e-60
CBS	ENSG00000160200.17	1.44	5.5	-1.414	7.45e-36
CBX2	ENSG00000173894.10	4.5	0.48	1.894	4.11e-150
CBX3	ENSG00000122565.18	182.556	60.58	1.576	1.94e-141
CBX4	ENSG00000141582.14	18.83	6.41	1.42	6.3e-127
CBX6	ENSG00000183741.11	4.74	23.84	-2.114	4.18e-59
CBX7	ENSG00000100307.12	6.69	55.299	-2.872	6.72e-120
CBX8	ENSG00000141570.10	8.75	1.95	1.725	1.29e-201
CC2D2A	ENSG00000048342.15	3.5	13.13	-1.651	1.15e-53
CCAT1	ENSG00000247844.1	4.66	0.02	2.472	1.97e-197
CCBE1	ENSG00000183287.13	0.13	7.88	-2.974	1.54e-93
CCDC102A	ENSG00000135736.5	3.32	8.4	-1.122	3.89e-30
CCDC106	ENSG00000173581.7	3.76	11.73	-1.419	2.58e-64
CCDC107	ENSG00000159884.11	21.591	68.119	-1.613	1.63e-66
CCDC113	ENSG00000103021.9	2.76	0.71	1.137	2.34e-123
CCDC13	ENSG00000244607.5	0.27	2.02	-1.25	7.63e-119
CCDC130	ENSG00000104957.13	19.41	49.411	-1.304	2.16e-61
CCDC136	ENSG00000128596.16	1	18.661	-3.297	6.53e-76
CCDC138	ENSG00000163006.11	3.4	1.05	1.102	1.98e-141
CCDC146	ENSG00000135205.14	2.84	9.35	-1.43	2.46e-71
CCDC152	ENSG00000198865.9	0.56	2.57	-1.194	2.8e-61
CCDC154	ENSG00000197599.12	0.2	1.45	-1.03	4.18e-62
CCDC159	ENSG00000183401.11	14.4	39.7	-1.402	4.12e-83
CCDC167	ENSG00000198937.8	30.091	13.12	1.139	1.68e-79
CCDC170	ENSG00000120262.9	1.73	0.2	1.186	1.92e-71
CCDC176	ENSG00000119636.15	1.52	5.21	-1.301	2.37e-70
CCDC180	ENSG00000197816.13	0.45	3.64	-1.678	1.33e-98
CCDC34	ENSG00000109881.16	17.6	3.92	1.919	6.49e-167
CCDC51	ENSG00000164051.13	20.629	9.16	1.09	1.51e-114
CCDC58	ENSG00000160124.9	45.019	16.97	1.357	1.36e-114
CCDC64	ENSG00000135127.11	7.96	2.32	1.432	9.09e-94
CCDC64B	ENSG00000162069.14	22.441	5.17	1.926	4.97e-22
CCDC69	ENSG00000198624.12	4.97	93.909	-3.991	3.25e-117
CCDC80	ENSG00000091986.15	11.04	38.821	-1.726	2.1e-30
CCDC84	ENSG00000186166.8	10.19	27.42	-1.345	1.71e-56
CCDC86	ENSG00000110104.11	32.651	11.39	1.441	6.27e-123
CCDC88A	ENSG00000115355.15	1.68	6.76	-1.534	1.49e-62
CCK	ENSG00000187094.11	0.04	1.41	-1.212	9.55e-33
CCL11	ENSG00000172156.3	2.72	15.83	-2.178	8.92e-46
CCL13	ENSG00000181374.7	1.18	3.61	-1.08	2.22e-13
CCL14	ENSG00000276409.4	0.72	29.321	-4.14	5.06e-117
CCL15	ENSG00000275718.1	15.39	1.73	2.586	1.38e-26
CCL18	ENSG00000275385.1	13	1.48	2.497	4.14e-40
CCL2	ENSG00000108691.9	17.53	44.421	-1.294	2.48e-23
CCL20	ENSG00000115009.11	65.208	1.33	4.829	1.82e-111
CCL21	ENSG00000137077.7	13.46	54.981	-1.953	3.52e-36
CCL23	ENSG00000274736.4	0.3	2.24	-1.317	3.12e-57
CCL24	ENSG00000106178.6	40.47	1.09	4.31	3.58e-105
CCL3	ENSG00000277632.1	7.73	1.59	1.753	7.61e-55
CCL3L3	ENSG00000276085.1	2.21	0.39	1.208	1.02e-37
CCL4	ENSG00000275302.1	7.57	2.5	1.292	1.53e-37
CCL4L2	ENSG00000276070.4	5.58	0.74	1.919	4.61e-62
CCL5	ENSG00000271503.5	13.07	5.03	1.222	2.21e-16
CCM2L	ENSG00000101331.15	0.85	2.75	-1.019	9.33e-76
CCNA2	ENSG00000145386.9	22.34	2.92	2.574	1.61e-153
CCNB1	ENSG00000134057.14	77.139	4.78	3.757	4.03e-157
CCNB2	ENSG00000157456.7	32.68	1.9	3.538	7.34e-135
CCND1	ENSG00000110092.3	69.468	13.43	2.288	3.22e-157
CCNE1	ENSG00000105173.13	8.34	2.97	1.234	4.61e-107
CCNE2	ENSG00000175305.16	4.26	1.29	1.2	1.19e-99
CCNF	ENSG00000162063.12	8.46	1	2.242	2.38e-190
CCNL1	ENSG00000163660.11	34.099	89.921	-1.373	4.87e-53
CCNL2	ENSG00000221978.11	48.03	172.182	-1.821	4.93e-56
CCNO	ENSG00000152669.8	6.2	0.16	2.634	1.43e-189
CCR10	ENSG00000184451.5	0.25	3.14	-1.728	9.46e-143
CCR6	ENSG00000112486.14	1.22	0.1	1.013	9.52e-57
CCRL2	ENSG00000121797.9	9.63	2.55	1.582	1.97e-48
CCSER1	ENSG00000184305.14	3.01	0.9	1.078	1.18e-59
CCT2	ENSG00000166226.12	136.939	60.459	1.166	1.07e-67
CCT3	ENSG00000163468.14	242.728	98.318	1.295	5.4e-96
CCT5	ENSG00000150753.11	238.508	74.889	1.658	9.21e-119
CCT6A	ENSG00000146731.10	185.85	79.831	1.209	1.54e-89
CCT6P1	ENSG00000228409.5	2.69	6.55	-1.033	6.9e-34
CCT7	ENSG00000135624.15	232.856	103.17	1.167	9.74e-83
CCT8	ENSG00000156261.12	152.249	66.921	1.174	1.81e-91
CD109	ENSG00000156535.13	0.99	3.45	-1.161	1.45e-16
CD163	ENSG00000177575.12	6.97	39.341	-2.34	1.42e-52
CD164	ENSG00000135535.14	201.578	98.393	1.027	3.04e-38
CD2	ENSG00000116824.4	4.98	1.96	1.015	2.24e-17
CD24	ENSG00000272398.5	706.77	47.57	3.865	1.79e-47
CD24P4	ENSG00000185275.6	1.91	0	1.541	7.93e-28
CD276	ENSG00000103855.17	57.15	26.859	1.062	8.55e-65
CD27-AS1	ENSG00000215039.6	25.55	59.908	-1.198	1.68e-40
CD2AP	ENSG00000198087.7	24.261	8.25	1.449	5.8e-49
CD300LG	ENSG00000161649.12	0.01	1.03	-1.007	5.49e-56
CD320	ENSG00000167775.10	86.431	37.569	1.181	2.49e-69
CD33	ENSG00000105383.14	1.22	4.11	-1.203	2.33e-43
CD34	ENSG00000174059.16	10.75	26.19	-1.21	3.77e-38
CD36	ENSG00000135218.17	2.62	22.55	-2.702	6.81e-99
CD3D	ENSG00000167286.9	7.18	2.37	1.279	1.8e-19
CD3EAP	ENSG00000117877.10	10.03	1.84	1.957	3.32e-174
CD44	ENSG00000026508.16	151.88	49.381	1.601	3.94e-74
CD46	ENSG00000117335.18	174.816	71.391	1.28	5.41e-97
CD47	ENSG00000196776.14	89.102	32.381	1.433	6.74e-107
CD5	ENSG00000110448.10	2.06	0.46	1.068	2.81e-39
CD55	ENSG00000196352.13	65.258	22.579	1.491	8.27e-63
CD68	ENSG00000129226.13	92.699	34.301	1.408	7.99e-37
CD82	ENSG00000085117.11	44.139	15.519	1.45	4.52e-66
CD8B	ENSG00000172116.21	2.58	0.79	1	1.99e-26
CD99L2	ENSG00000102181.19	9.88	27.82	-1.405	1.25e-43
CDA	ENSG00000158825.5	12.37	5.43	1.056	1.56e-08
CDC123	ENSG00000151465.13	70.761	34.13	1.031	4.02e-94
CDC20	ENSG00000117399.13	55.989	2.34	4.093	8.07e-129
CDC25A	ENSG00000164045.11	7.01	0.5	2.417	1.02e-165
CDC25C	ENSG00000158402.18	5.88	0.28	2.426	1.27e-171
CDC42BPG	ENSG00000171219.8	6.99	1.2	1.861	2.04e-20
CDC42EP3	ENSG00000163171.7	8.34	20.8	-1.223	1.53e-37
CDC42EP5	ENSG00000167617.2	115.088	44.249	1.359	2.79e-19
CDC42SE2	ENSG00000158985.13	32.41	13.97	1.158	7.85e-35
CDC45	ENSG00000093009.9	13.57	0.88	2.954	3.57e-148
CDC6	ENSG00000094804.9	15.7	0.53	3.448	2.95e-183
CDCA2	ENSG00000184661.13	4.47	0.3	2.073	1.67e-145
CDCA3	ENSG00000111665.11	29.431	4.26	2.532	3.25e-153
CDCA4	ENSG00000170779.10	14.28	3.95	1.626	1.21e-172
CDCA5	ENSG00000146670.9	23.14	1.46	3.295	5.56e-174
CDCA7	ENSG00000144354.13	66.652	3.39	3.946	6.35e-132
CDCA8	ENSG00000134690.10	22.899	1.44	3.292	2.86e-137
CDCP1	ENSG00000163814.7	19.58	1.66	2.952	9.74e-68
CDH1	ENSG00000039068.18	167.787	6.53	4.486	5.49e-71
CDH11	ENSG00000140937.13	16.16	6.45	1.204	1.51e-29
CDH17	ENSG00000079112.9	182.606	12.64	3.751	2.3e-45
CDH19	ENSG00000071991.8	0.03	6.91	-2.941	5.98e-116
CDH2	ENSG00000170558.8	0.44	1.98	-1.049	1.44e-30
CDH3	ENSG00000062038.13	47.609	0.27	5.258	0
CDHR1	ENSG00000148600.14	18.63	7.03	1.29	0.000151
CDHR2	ENSG00000074276.10	9.47	2.31	1.661	1.94e-05
CDHR3	ENSG00000128536.15	2.66	6.74	-1.08	1.97e-50
CDHR5	ENSG00000099834.18	28.281	11.42	1.237	3.44e-05
CDIP1	ENSG00000089486.16	5.31	18.17	-1.603	1.91e-69
CDK1	ENSG00000170312.15	41.769	2.45	3.632	1.07e-164
CDK11A	ENSG00000008128.22	26.72	62.53	-1.197	2.55e-39
CDK2	ENSG00000123374.10	34.31	16.64	1.001	3.12e-65
CDK20	ENSG00000156345.17	2.75	7.78	-1.227	1.41e-105
CDK3	ENSG00000250506.6	3.17	8.7	-1.218	6.83e-69
CDK4	ENSG00000135446.16	157.531	53.16	1.549	2.32e-126
CDK5	ENSG00000164885.12	19.64	6.94	1.378	1.36e-145
CDK7	ENSG00000134058.10	31.01	13	1.193	2.58e-137
CDKL1	ENSG00000100490.9	2.2	6.76	-1.278	3.96e-65
CDKN1C	ENSG00000129757.12	6.09	27.01	-1.982	5.87e-60
CDKN2A	ENSG00000147889.16	5.12	1.23	1.456	5.08e-63
CDKN2B-AS1	ENSG00000240498.6	0.23	2.34	-1.441	1.49e-37
CDKN3	ENSG00000100526.19	34.871	2.68	3.285	9.5e-171
CDO1	ENSG00000129596.4	0.21	2.62	-1.581	8.04e-77
CDON	ENSG00000064309.14	1.2	6.88	-1.841	1.23e-42
CDRT4	ENSG00000239704.10	0.86	6.39	-1.99	2.55e-69
CDS1	ENSG00000163624.5	12.49	0.95	2.79	4.13e-56
CDT1	ENSG00000167513.8	23.23	1.3	3.397	1.13e-151
CDX1	ENSG00000113722.16	178.044	12.1	3.773	8.48e-45
CDX2	ENSG00000165556.9	134.782	7.68	3.967	1.08e-46
CEACAM1	ENSG00000079385.21	76.749	10.85	2.714	1.12e-20
CEACAM19	ENSG00000186567.12	2.33	6.48	-1.168	9.59e-53
CEACAM5	ENSG00000105388.14	1586.9	27.971	5.776	1.52e-70
CEACAM6	ENSG00000086548.8	488.359	4.06	6.596	8.47e-107
CEBPA	ENSG00000245848.2	25.569	5.7	1.988	3.38e-37
CEBPD	ENSG00000221869.4	15.76	63.149	-1.936	2.01e-72
CEL	ENSG00000170835.13	7.49	2.29	1.368	4.64e-25
CELA3A	ENSG00000142789.19	0	1.84	-1.506	7.97e-51
CELF3	ENSG00000159409.14	0.25	1.61	-1.062	3.86e-29
CELF6	ENSG00000140488.14	0.3	4.78	-2.153	4.47e-129
CELP	ENSG00000170827.9	7.6	0.21	2.829	8.42e-56
CELSR1	ENSG00000075275.16	7.68	0.9	2.192	1e-163
CELSR3	ENSG00000008300.14	4.29	1.04	1.375	4.4e-94
CEMIP	ENSG00000103888.15	24.04	0.77	3.822	3.64e-222
CEMP1	ENSG00000205923.3	2.06	5.93	-1.179	1.4e-50
CEND1	ENSG00000184524.5	0.17	1.85	-1.284	2.47e-74
CENPA	ENSG00000115163.14	13.24	0.69	3.075	2.32e-188
CENPE	ENSG00000138778.11	3.01	0.49	1.428	2.09e-156
CENPF	ENSG00000117724.12	29.07	2.03	3.311	5.09e-123
CENPH	ENSG00000153044.9	14.45	2.67	2.074	5.84e-198
CENPI	ENSG00000102384.13	3.78	0.62	1.561	6.6e-177
CENPK	ENSG00000123219.12	11.42	1.41	2.366	4.42e-127
CENPL	ENSG00000120334.15	5.03	1.63	1.197	8.5e-145
CENPM	ENSG00000100162.14	24.45	2.54	2.846	2.36e-90
CENPN	ENSG00000166451.13	26.469	3.17	2.72	9.3e-200
CENPO	ENSG00000138092.10	8.18	2.52	1.383	5.66e-132
CENPP	ENSG00000188312.13	4.54	1.4	1.207	1.22e-127
CENPT	ENSG00000102901.12	16.66	53.91	-1.637	4.4e-72
CENPU	ENSG00000151725.11	16.06	2.26	2.388	6.83e-128
CENPV	ENSG00000166582.9	54.738	24.06	1.153	2.6e-54
CENPW	ENSG00000203760.8	45.169	6.26	2.669	3.66e-183
CEP126	ENSG00000110318.13	1	3.12	-1.043	2.53e-69
CEP55	ENSG00000138180.15	17.97	0.76	3.43	6.52e-202
CEP72	ENSG00000112877.7	6.3	1.8	1.382	2.97e-139
CEP85L	ENSG00000111860.13	0.37	1.94	-1.102	2.03e-100
CEP95	ENSG00000258890.6	15.19	33.011	-1.071	1.73e-37
CERS1	ENSG00000223802.7	0.12	1.42	-1.112	1.24e-68
CERS4	ENSG00000090661.11	2.23	14.13	-2.228	6.85e-68
CERS6	ENSG00000172292.14	23.75	4.71	2.116	1.71e-126
CERS6-AS1	ENSG00000227617.8	27.71	9.91	1.396	1.76e-36
CES1	ENSG00000198848.12	6.15	58.969	-3.068	6.77e-47
CES4A	ENSG00000172824.14	2.03	5.24	-1.042	1.75e-37
CFAP44	ENSG00000206530.8	2.7	7.8	-1.25	7.06e-58
CFB	ENSG00000243649.8	69.478	21.299	1.66	3.1e-62
CFD	ENSG00000197766.7	9.65	162.005	-3.936	1.74e-128
CFH	ENSG00000000971.15	6.62	19.9	-1.456	1.1e-49
CFL1	ENSG00000172757.12	1444.34	680.522	1.085	4.78e-36
CFL2	ENSG00000165410.14	5.23	71.828	-3.547	1.15e-87
CFTR	ENSG00000001626.14	41.131	2.61	3.545	8.7e-49
CGN	ENSG00000143375.14	31.04	5.49	2.304	4.32e-20
CGREF1	ENSG00000138028.14	21.19	1.12	3.388	1.67e-202
CH17-258A22.4	ENSG00000274615.1	1.02	4.97	-1.563	1.1e-40
CH17-472G23.4	ENSG00000275131.1	0.56	3.77	-1.612	4.53e-109
CH507-513H4.5	ENSG00000281383.1	2.17	0.31	1.275	6.95e-61
CHAC1	ENSG00000128965.11	6.59	1.3	1.722	4.32e-92
CHAC2	ENSG00000143942.4	4.05	1.35	1.104	4.19e-64
CHADL	ENSG00000100399.15	1.27	5.38	-1.491	4.65e-53
CHAF1A	ENSG00000167670.15	15.05	4.54	1.535	2.05e-127
CHAF1B	ENSG00000159259.7	4.73	0.94	1.562	1.88e-174
CHCHD2	ENSG00000106153.12	494.833	237.535	1.056	1.96e-66
CHCHD6	ENSG00000159685.10	20.29	9.37	1.038	2.55e-80
CHD3	ENSG00000170004.16	23.11	71.759	-1.593	1.72e-64
CHDH	ENSG00000016391.10	11.18	1.61	2.222	4.62e-62
CHEK1	ENSG00000149554.12	18.12	2.5	2.45	1.93e-192
CHEK2	ENSG00000183765.20	16.731	5.66	1.413	2.56e-114
CHFR	ENSG00000072609.17	8.46	19.419	-1.11	8.25e-71
CHGA	ENSG00000100604.12	0.51	12.41	-3.151	6.38e-50
CHGB	ENSG00000089199.9	0.25	2.39	-1.439	3.66e-37
CHI3L1	ENSG00000133048.12	14.27	1.34	2.706	3.73e-45
CHID1	ENSG00000177830.17	78.809	37.08	1.068	4.68e-97
CHKB	ENSG00000100288.19	21.88	66.091	-1.552	6.08e-64
CHL1	ENSG00000134121.9	0.44	6.38	-2.358	2.74e-114
CHL1-AS2	ENSG00000224318.5	0.04	1.69	-1.371	5.75e-95
CHMP4C	ENSG00000164695.4	27.59	1.32	3.623	2.66e-107
CHPF	ENSG00000123989.13	71.312	16.9	2.014	2.89e-162
CHRD	ENSG00000090539.15	1.11	8.07	-2.104	7.53e-95
CHRDL1	ENSG00000101938.14	0.88	32.5	-4.155	1.8e-112
CHRDL2	ENSG00000054938.15	1.66	13.85	-2.481	2.71e-23
CHRM2	ENSG00000181072.11	0.02	11.87	-3.657	2.19e-79
CHRNA3	ENSG00000080644.15	0.43	4.66	-1.985	1.43e-78
CHRNA5	ENSG00000169684.13	6.18	1.57	1.482	8.9e-112
CHST10	ENSG00000115526.10	0.83	3.67	-1.352	3.66e-41
CHST15	ENSG00000182022.17	3.22	11.71	-1.591	2.04e-57
CHST3	ENSG00000122863.5	1.51	7.82	-1.813	8.23e-43
CIART	ENSG00000159208.15	0.83	9.16	-2.473	1.47e-69
CICP14	ENSG00000281490.1	2.86	7.91	-1.207	1.98e-53
CIDEB	ENSG00000136305.11	3.08	9.14	-1.313	9.32e-70
CIDEC	ENSG00000187288.10	1.16	4.94	-1.459	7.39e-24
CILP	ENSG00000138615.5	0.27	9.82	-3.091	1.73e-111
CIPC	ENSG00000198894.7	7.84	18.6	-1.149	7.47e-85
CIRBP	ENSG00000099622.13	141.376	383.477	-1.433	6.94e-51
CIRH1A	ENSG00000141076.17	33.7	16.14	1.018	1.2e-73
CISD2	ENSG00000145354.9	25.01	9.19	1.352	4.51e-120
CITED2	ENSG00000164442.9	17.97	57.039	-1.613	1.56e-82
CITED4	ENSG00000179862.6	5.46	12.75	-1.09	1.67e-11
CKAP2	ENSG00000136108.14	21.06	3.21	2.39	2.82e-199
CKAP2L	ENSG00000169607.12	5.23	0.27	2.294	7.87e-196
CKAP4	ENSG00000136026.13	47.379	22.259	1.057	2.07e-57
CKB	ENSG00000166165.12	293.211	1420.32	-2.272	2.41e-41
CKLF	ENSG00000217555.12	67.878	22.031	1.581	7.87e-116
CKM	ENSG00000104879.4	0.11	2.96	-1.835	5.58e-86
CKMT1A	ENSG00000223572.9	51.331	8.31	2.491	9.99e-26
CKMT1B	ENSG00000237289.9	55.51	9.23	2.466	1.54e-27
CKS1B	ENSG00000173207.12	115.623	30.239	1.9	1.42e-152
CKS1BP3	ENSG00000268942.2	9.56	0	3.401	1.12e-177
CKS2	ENSG00000123975.4	148.343	11.89	3.534	3.25e-156
CLASRP	ENSG00000104859.14	28.499	79.55	-1.449	2.78e-66
CLCA1	ENSG00000016490.15	6.1	15.02	-1.174	0.00361
CLCA4	ENSG00000016602.9	0.45	8	-2.634	7.38e-23
CLCN3	ENSG00000109572.13	32.581	10.73	1.517	1.01e-73
CLCN6	ENSG00000011021.21	3.14	11.09	-1.546	1.82e-100
CLDN1	ENSG00000163347.5	31.939	0.47	4.486	1.29e-276
CLDN11	ENSG00000013297.10	0.43	4.73	-2.002	5.09e-84
CLDN12	ENSG00000157224.15	33.52	12.55	1.349	4.25e-118
CLDN2	ENSG00000165376.10	45.972	0.09	5.429	3.97e-166
CLDN3	ENSG00000165215.6	292.46	16.36	4.079	1.05e-43
CLDN4	ENSG00000189143.9	517.171	19.37	4.669	6.34e-63
CLDN5	ENSG00000184113.9	3.78	40.129	-3.105	6.51e-139
CLDN7	ENSG00000181885.18	287.356	44.919	2.651	6.33e-31
CLEC10A	ENSG00000132514.13	1.07	6.64	-1.884	2.13e-86
CLEC14A	ENSG00000176435.6	4.2	9.43	-1.004	1.05e-41
CLEC2B	ENSG00000110852.4	2.39	6.38	-1.122	2.76e-54
CLEC2D	ENSG00000069493.14	1.72	5.27	-1.205	1.2e-64
CLEC3B	ENSG00000163815.5	5.01	43.269	-2.881	3.99e-127
CLIC1	ENSG00000213719.8	762.397	218.682	1.797	3.13e-108
CLIC2	ENSG00000155962.12	2.13	5.54	-1.063	5.19e-46
CLIC3	ENSG00000169583.12	4.09	1.25	1.178	1.23e-61
CLIC4	ENSG00000169504.14	27.1	86.918	-1.646	2.08e-33
CLIP1	ENSG00000130779.19	14.38	35.28	-1.238	4.26e-30
CLIP3	ENSG00000105270.14	2.79	37.759	-3.354	1.2e-93
CLIP4	ENSG00000115295.19	0.84	14.85	-3.107	3.64e-120
CLK1	ENSG00000013441.15	36.241	118.217	-1.679	1.89e-60
CLK2	ENSG00000176444.18	22.07	45.439	-1.009	4.14e-34
CLK4	ENSG00000113240.12	5.71	21.04	-1.716	2.04e-95
CLMP	ENSG00000166250.11	2.04	25.53	-3.125	1.41e-97
CLN6	ENSG00000128973.11	39.461	13.65	1.466	4.85e-125
CLNS1A	ENSG00000074201.8	122.776	51.31	1.243	1.56e-109
CLPB	ENSG00000162129.12	11.2	3.81	1.343	1.36e-132
CLPS	ENSG00000137392.9	0	2.31	-1.727	6.62e-52
CLRN3	ENSG00000180745.4	51.299	4.51	3.247	7.88e-42
CLSPN	ENSG00000092853.13	3.08	0.24	1.718	1.3e-132
CLU	ENSG00000120885.19	56.281	744.123	-3.701	3.1e-83
CMA1	ENSG00000092009.10	0.05	1.15	-1.034	1.69e-44
CMAHP	ENSG00000168405.14	3.08	21.58	-2.468	4.23e-122
CMPK1	ENSG00000162368.13	110.767	54.81	1.002	3.16e-53
CMSS1	ENSG00000184220.10	31.36	15.04	1.013	1.32e-70
CMTM4	ENSG00000183723.12	29.8	6.89	1.965	3.63e-44
CMTM5	ENSG00000166091.19	0.03	2.2	-1.635	7.18e-93
CMTM6	ENSG00000091317.7	43.251	17.01	1.297	6.32e-107
CMTM7	ENSG00000153551.13	24.271	6.57	1.739	2.58e-104
CMTM8	ENSG00000170293.8	15.76	3.14	2.017	1.63e-158
CMYA5	ENSG00000164309.14	0.14	2.25	-1.511	3.64e-85
CNDP2	ENSG00000133313.14	97.558	48.17	1.003	2.25e-32
CNGA3	ENSG00000144191.11	0.04	1.46	-1.242	9.62e-66
CNIH1	ENSG00000100528.11	105.36	51.89	1.008	1.43e-54
CNKSR1	ENSG00000142675.17	18.64	6.33	1.422	5.6e-23
CNN1	ENSG00000130176.7	15.11	1219.27	-6.243	5.1e-88
CNN2	ENSG00000064666.14	124.663	55.372	1.157	5.17e-79
CNNM4	ENSG00000158158.11	17.41	5.85	1.426	6.64e-14
CNPY2	ENSG00000257727.5	154.835	65.48	1.229	7.16e-107
CNPY3	ENSG00000137161.16	51.421	23.92	1.073	2.84e-95
CNR1	ENSG00000118432.12	0.06	5.67	-2.654	2.65e-135
CNRIP1	ENSG00000119865.8	2.41	15.14	-2.243	1.76e-109
CNTD2	ENSG00000105219.8	2.42	0.3	1.395	5.35e-83
CNTFR	ENSG00000122756.14	0.12	5.93	-2.629	8e-136
CNTN1	ENSG00000018236.14	0.14	1.67	-1.228	2.74e-65
CNTN3	ENSG00000113805.8	0.14	2.58	-1.651	3.14e-92
CNTN4	ENSG00000144619.14	0.57	2.55	-1.177	1.19e-80
CNTNAP1	ENSG00000108797.11	1.69	13.56	-2.436	2.15e-65
CNTNAP2	ENSG00000174469.17	2.2	0.57	1.027	4.79e-47
CNTNAP3	ENSG00000106714.17	0.12	2.95	-1.818	1.1e-90
CNTNAP3B	ENSG00000154529.14	0.28	9.4	-3.022	1.2e-105
COA4	ENSG00000181924.6	80.192	39.151	1.016	9.08e-79
COA6	ENSG00000168275.14	51.969	23.221	1.129	6.96e-96
COA7	ENSG00000162377.5	12.3	4.59	1.251	4.1e-121
COL10A1	ENSG00000123500.9	8.35	0.03	3.182	2.36e-107
COL11A1	ENSG00000060718.18	8.61	0.37	2.81	2.07e-105
COL14A1	ENSG00000187955.11	7.24	18.79	-1.264	3.79e-29
COL16A1	ENSG00000084636.17	16.88	59.371	-1.756	1.45e-36
COL17A1	ENSG00000065618.16	27.5	1.66	3.421	2.8e-30
COL21A1	ENSG00000124749.16	0.36	7.04	-2.564	4.79e-85
COL24A1	ENSG00000171502.14	0.19	2.39	-1.51	8.61e-55
COL28A1	ENSG00000215018.9	0.62	7.22	-2.343	4.46e-94
COL4A2	ENSG00000134871.17	75.389	182.986	-1.268	4.29e-08
COL4A5	ENSG00000188153.12	0.65	3.4	-1.415	1.85e-79
COL5A3	ENSG00000080573.6	3.46	9.75	-1.269	1.25e-30
COL6A1	ENSG00000142156.14	78.058	757.866	-3.263	4.99e-58
COL6A2	ENSG00000142173.14	102.273	857.087	-3.055	4.52e-70
COL6A3	ENSG00000163359.15	53.411	113.369	-1.072	3.23e-08
COLEC12	ENSG00000158270.11	0.72	5.1	-1.826	9.33e-75
COLGALT2	ENSG00000198756.10	0.15	1.41	-1.067	7.74e-29
COLQ	ENSG00000206561.12	0.46	2.32	-1.185	4.49e-85
COMP	ENSG00000105664.10	3.32	0.41	1.615	1.95e-37
COMT	ENSG00000093010.11	159.675	75.128	1.078	8.39e-68
COMTD1	ENSG00000165644.10	34.939	15.48	1.125	1.76e-25
COPG2	ENSG00000158623.14	17.629	7.87	1.071	2.09e-58
COPZ1	ENSG00000111481.9	147.461	56.371	1.372	4.48e-108
COPZ2	ENSG00000005243.9	7.23	44.2	-2.457	1.91e-50
COQ10A	ENSG00000135469.13	3.96	9.84	-1.128	4.57e-58
COQ2	ENSG00000173085.13	13.75	5.49	1.184	4.47e-63
CORO2A	ENSG00000106789.12	12.71	1.87	2.256	8.55e-40
CORO2B	ENSG00000103647.12	0.26	3.24	-1.751	3.99e-105
CORO6	ENSG00000167549.18	0.28	28.61	-4.532	1.48e-150
COX16	ENSG00000133983.14	53.12	24.849	1.066	2.96e-84
COX7A1	ENSG00000161281.10	15.38	93.422	-2.527	7.08e-51
COX7CP1	ENSG00000235957.1	0	6.85	-2.973	9.23e-100
CP	ENSG00000047457.13	0.72	8.26	-2.429	8.06e-93
CPA1	ENSG00000091704.9	0	1.9	-1.536	6.94e-54
CPA3	ENSG00000163751.3	2.81	8.9	-1.378	5.76e-25
CPAMD8	ENSG00000160111.12	0.5	2.5	-1.222	1.05e-110
CPB1	ENSG00000153002.11	0.02	1.44	-1.258	3.47e-55
CPD	ENSG00000108582.11	17.771	6.95	1.239	2.04e-90
CPE	ENSG00000109472.13	12.35	26.09	-1.021	6.55e-20
CPEB1	ENSG00000214575.9	0.12	4.11	-2.19	4.26e-116
CPED1	ENSG00000106034.17	1.64	9.96	-2.054	7.85e-64
CPM	ENSG00000135678.11	3.1	7.49	-1.05	2.17e-20
CPNE7	ENSG00000178773.14	12.16	0.7	2.953	2.86e-126
CPNE8	ENSG00000139117.13	1.47	5.78	-1.457	6.42e-106
CPQ	ENSG00000104324.15	10.02	27.05	-1.348	5.32e-43
CPSF3	ENSG00000119203.13	28.23	12.22	1.145	3.33e-134
CPT1C	ENSG00000169169.14	1.42	4.12	-1.081	1.13e-34
CPXM1	ENSG00000088882.7	5.74	1.15	1.648	1.06e-51
CPXM2	ENSG00000121898.12	1.81	37.801	-3.787	8.52e-69
CPZ	ENSG00000109625.18	6.02	2.44	1.029	1.4e-22
CRABP1	ENSG00000166426.7	0.35	3.7	-1.8	1.06e-54
CRACR2A	ENSG00000130038.9	7.88	3.32	1.04	2.36e-23
CRB3	ENSG00000130545.15	45.771	2.59	3.704	8.71e-63
CREB3L1	ENSG00000157613.10	39.14	13.14	1.505	5.93e-21
CREBRF	ENSG00000164463.12	2.71	6.77	-1.067	3.73e-69
CRELD1	ENSG00000163703.17	20.29	44.96	-1.11	1.1e-39
CRIP1	ENSG00000213145.9	182.164	90.559	1	1.05e-18
CRIP2	ENSG00000182809.10	30.9	74.299	-1.239	1.62e-35
CRIPAK	ENSG00000179979.8	2.41	8.53	-1.483	1.9e-100
CRISPLD2	ENSG00000103196.11	8.87	37.67	-1.97	7.96e-59
CRLF1	ENSG00000006016.10	1.79	6.73	-1.47	8.38e-66
CRLS1	ENSG00000088766.11	66.509	32.599	1.007	1.19e-76
CRMP1	ENSG00000072832.14	1.5	7.88	-1.829	4.58e-62
CRNDE	ENSG00000245694.8	8.45	0.5	2.655	1.47e-141
CROCC	ENSG00000058453.16	9.09	20.33	-1.08	3.13e-42
CROCCP3	ENSG00000080947.14	0.62	3.74	-1.549	2.58e-61
CRTAC1	ENSG00000095713.13	0.11	3.52	-2.026	1.58e-76
CRY2	ENSG00000121671.11	7.54	20.3	-1.319	1.23e-75
CRYAB	ENSG00000109846.7	12.37	334.879	-4.651	1.93e-111
CRYBG3	ENSG00000080200.9	3.51	10.52	-1.353	1.06e-76
CRYGS	ENSG00000213139.7	1.14	4.52	-1.367	7.36e-85
CRYZL1	ENSG00000205758.11	13.75	29.13	-1.03	5.2e-65
CSAD	ENSG00000139631.18	7.44	38.401	-2.223	5.11e-86
CSDC2	ENSG00000172346.14	0.45	5.14	-2.082	4.94e-64
CSE1L	ENSG00000124207.16	58.85	18.46	1.621	6.39e-146
CSF1	ENSG00000184371.13	6.24	18.12	-1.401	2.73e-65
CSK	ENSG00000103653.16	57.348	27.58	1.03	2.52e-47
CSNK2B-LY6G5B-1181	ENSG00000263020.5	1.44	7.47	-1.795	4.86e-92
CSPG4	ENSG00000173546.7	2.8	33.76	-3.193	3.99e-71
CSPG4P12	ENSG00000259295.6	0.21	2.32	-1.456	2.09e-102
CSRP1	ENSG00000159176.13	128.39	1302.8	-3.333	6.03e-63
CSRP2	ENSG00000175183.9	8.53	22.201	-1.284	1.14e-42
CST1	ENSG00000170373.8	28.249	0	4.87	1.81e-167
CST2	ENSG00000170369.3	1.09	0	1.064	7.97e-67
CSTB	ENSG00000160213.5	115.872	48.941	1.227	4.17e-75
CSTF2	ENSG00000101811.13	20.01	5.97	1.592	1.73e-126
CTAGE4	ENSG00000225932.3	3.52	1.25	1.006	1.48e-22
CTB-109A12.1	ENSG00000251405.2	0.09	1.59	-1.249	2.83e-43
CTB-133G6.1	ENSG00000263264.1	0.07	1.23	-1.059	1.58e-61
CTB-13F3.1	ENSG00000273055.1	0.97	4.65	-1.52	3.21e-81
CTB-191K22.5	ENSG00000267815.1	56.771	2.18	4.183	7.64e-80
CTB-31O20.4	ENSG00000267244.5	0.57	2.47	-1.144	3.38e-91
CTB-55O6.8	ENSG00000141854.7	17.22	7.1	1.17	3.43e-33
CTB-63M22.1	ENSG00000229119.3	155.437	26.179	2.525	7.06e-89
CTB-79E8.3	ENSG00000253683.1	0	5.1	-2.609	1.17e-75
CTB-89H12.4	ENSG00000230551.4	2.61	7.52	-1.239	1.15e-66
CTC1	ENSG00000178971.13	9.96	23.76	-1.176	4.44e-65
CTC-260F20.3	ENSG00000258674.5	1.06	3.88	-1.244	1.16e-86
CTC-296K1.4	ENSG00000267405.1	0.05	1.49	-1.246	4.35e-62
CTC-301O7.4	ENSG00000197813.5	0.18	1.83	-1.262	2.48e-91
CTC-359D24.3	ENSG00000242615.1	0.34	1.72	-1.021	3.03e-76
CTC-429P9.2	ENSG00000268087.1	0.87	3.08	-1.126	2.49e-86
CTC-429P9.3	ENSG00000269044.2	2.59	8.11	-1.343	1.52e-101
CTC-429P9.4	ENSG00000268790.5	5.22	1.42	1.362	1.51e-16
CTC-490E21.11	ENSG00000279108.1	0.2	1.45	-1.03	5.03e-94
CTC-510F12.2	ENSG00000267082.1	0.44	2.68	-1.354	2.22e-86
CTC-510F12.7	ENSG00000273733.1	0.2	4.28	-2.137	4.47e-87
CTC-524C5.2	ENSG00000263272.1	1.69	5.12	-1.186	3e-69
CTC-529I10.1	ENSG00000275413.1	0.93	4.24	-1.441	7.28e-86
CTC-529I10.2	ENSG00000227782.2	0.99	3.02	-1.014	1.14e-64
CTC-575D19.1	ENSG00000233913.7	10.3	4.51	1.036	8.75e-11
CTD-2015H6.3	ENSG00000249042.5	4.16	1.2	1.23	4.32e-152
CTD-2020K17.1	ENSG00000267121.5	0.55	2.67	-1.244	3.19e-58
CTD-2026K11.1	ENSG00000260892.1	0	3.6	-2.202	5.54e-71
CTD-2033D15.2	ENSG00000276107.1	0.4	2.43	-1.293	8.62e-53
CTD-2033D15.3	ENSG00000278621.1	0.61	6.51	-2.222	6.6e-57
CTD-2036P10.6	ENSG00000274403.1	0.18	1.69	-1.189	2.57e-88
CTD-2054N24.2	ENSG00000259363.5	0.17	1.7	-1.206	1.31e-80
CTD-2147F2.1	ENSG00000259485.1	4.38	0	2.428	2.94e-105
CTD-2192J16.22	ENSG00000269242.1	3.1	10.87	-1.534	4.75e-66
CTD-2270P14.1	ENSG00000260565.6	2.15	9.17	-1.691	6.2e-104
CTD-2303H24.2	ENSG00000273018.5	0.46	5.93	-2.247	5.36e-87
CTD-2368P22.1	ENSG00000176593.7	0.41	2.92	-1.475	2.48e-106
CTD-2373N4.3	ENSG00000279041.1	0.35	5.36	-2.236	5.71e-96
CTD-2377D24.6	ENSG00000244649.4	31.89	2.54	3.216	3.82e-54
CTD-2396E7.11	ENSG00000275234.1	27.57	3.11	2.797	6.58e-43
CTD-2510F5.4	ENSG00000265415.1	3.44	0	2.151	1.71e-175
CTD-2517M22.14	ENSG00000255182.2	1.38	5.7	-1.493	5.85e-66
CTD-2537I9.12	ENSG00000267523.1	5.1	18.581	-1.683	3.36e-48
CTD-2537I9.18	ENSG00000276488.1	0.41	2.07	-1.123	4.6e-83
CTD-2540B15.11	ENSG00000267580.1	25.701	6.68	1.798	2.13e-56
CTD-2545G14.4	ENSG00000279812.1	0	2.85	-1.945	1.82e-36
CTD-2562J17.6	ENSG00000279117.1	4.4	11.79	-1.244	1.93e-73
CTD-2647L4.5	ENSG00000259607.1	0.5	2.68	-1.295	1.01e-05
CTD-3035K23.7	ENSG00000274565.1	0.19	1.97	-1.319	4.31e-67
CTD-3064M3.3	ENSG00000261655.1	0.37	1.85	-1.057	6.55e-83
CTD-3092A11.2	ENSG00000270055.1	1.89	6.31	-1.339	5.51e-68
CTD-3094K11.1	ENSG00000259704.1	2.28	0.55	1.081	8.48e-27
CTD-3157E16.1	ENSG00000265519.1	0.86	3.01	-1.108	4.04e-54
CTD-3157E16.2	ENSG00000276855.1	2.77	12.72	-1.864	5.72e-97
CTD-3162L10.1	ENSG00000267053.6	0.16	1.44	-1.073	6.2e-61
CTD-3193O13.11	ENSG00000268120.1	1.39	0.16	1.043	6.01e-65
CTD-3220F14.1	ENSG00000267605.5	0.08	1.21	-1.033	7.65e-74
CTF1	ENSG00000150281.6	0.68	6.77	-2.209	7.05e-74
CTHRC1	ENSG00000164932.12	24.739	2.4	2.92	2.5e-108
CTIF	ENSG00000134030.13	5.01	22.31	-1.956	5.34e-49
CTNNB1	ENSG00000168036.16	189.439	92.532	1.026	1.19e-63
CTNNBIP1	ENSG00000178585.14	24.439	9.77	1.24	2.75e-119
CTRB1	ENSG00000168925.10	0	1.79	-1.48	1.25e-53
CTRB2	ENSG00000168928.12	0	1.97	-1.57	4.99e-53
CTSC	ENSG00000109861.15	108.917	46.83	1.2	6.84e-49
CTSE	ENSG00000196188.10	5.23	0.62	1.943	3.25e-19
CTSF	ENSG00000174080.10	6.86	52.57	-2.769	1.2e-82
CTSG	ENSG00000100448.3	0.35	3.69	-1.797	6.09e-46
CTSH	ENSG00000103811.15	173.644	61.49	1.483	4.51e-83
CTSL	ENSG00000135047.14	38.481	86.061	-1.141	4.17e-24
CTSS	ENSG00000163131.10	177.601	32.529	2.413	4.79e-38
CTSV	ENSG00000136943.10	9.19	0.34	2.927	4.55e-131
CTXN1	ENSG00000178531.5	1.68	20.24	-2.986	1.23e-45
CUL9	ENSG00000112659.13	12.09	25.53	-1.019	6.51e-37
CXADR	ENSG00000154639.18	21.491	1.18	3.367	8.29e-96
CXCL1	ENSG00000163739.4	58.141	3.34	3.768	6.19e-109
CXCL10	ENSG00000169245.5	12.91	0.52	3.194	9.46e-79
CXCL11	ENSG00000169248.12	5.52	0.07	2.607	4.77e-103
CXCL12	ENSG00000107562.16	7.85	57.412	-2.722	8.2e-80
CXCL13	ENSG00000156234.7	3.08	0.2	1.766	2.34e-19
CXCL14	ENSG00000145824.12	65.999	30.63	1.083	8.53e-08
CXCL16	ENSG00000161921.14	67.62	11.04	2.511	1.99e-140
CXCL2	ENSG00000081041.8	14.96	6.28	1.132	2.1e-21
CXCL3	ENSG00000163734.4	30.26	1.63	3.571	1.22e-126
CXCL5	ENSG00000163735.6	2.36	0.04	1.692	1.58e-57
CXCL8	ENSG00000169429.10	25.679	0.62	4.042	7.34e-111
CXCL9	ENSG00000138755.5	8.18	0.36	2.755	2.8e-63
CXCR3	ENSG00000186810.7	3.94	0.53	1.691	1.66e-66
CXorf36	ENSG00000147113.16	1.86	5.04	-1.079	5.32e-35
CXXC1	ENSG00000154832.14	28.169	69.942	-1.282	1.09e-63
CXXC5	ENSG00000171604.11	43.87	14.69	1.516	7.89e-111
CYB561	ENSG00000008283.15	48.05	15.95	1.533	5.66e-86
CYB561D2	ENSG00000114395.10	27.01	10.75	1.253	8.33e-57
CYB5B	ENSG00000103018.16	159.31	37.851	2.045	7.3e-133
CYBA	ENSG00000051523.10	316.135	113.59	1.469	1.15e-46
CYBRD1	ENSG00000071967.11	10.06	42.89	-1.989	1.39e-75
CYCS	ENSG00000172115.8	183.622	81.548	1.161	1.29e-40
CYCSP6	ENSG00000214429.3	1.24	0	1.163	6.41e-60
CYP1B1	ENSG00000138061.11	0.45	2.03	-1.063	8.92e-18
CYP1B1-AS1	ENSG00000232973.11	0.27	1.59	-1.028	1.7e-96
CYP21A2	ENSG00000231852.6	0.08	1.43	-1.17	5.13e-67
CYP26B1	ENSG00000003137.8	0.53	2.11	-1.023	4.42e-59
CYP2B6	ENSG00000197408.8	8.36	0.25	2.905	2.32e-52
CYP2C18	ENSG00000108242.12	1.42	0.19	1.024	0.00019
CYP2E1	ENSG00000130649.9	0.46	2.97	-1.443	2.39e-67
CYP2J2	ENSG00000134716.9	19.271	2.13	2.695	3.42e-40
CYP2S1	ENSG00000167600.13	85.419	2.45	4.647	1.09e-154
CYP2W1	ENSG00000073067.13	6.52	0.25	2.589	3.27e-65
CYP39A1	ENSG00000146233.7	6.41	1.95	1.329	5.08e-79
CYP3A5	ENSG00000106258.13	28.729	10.58	1.36	7.84e-14
CYP4B1	ENSG00000142973.12	0.18	5.73	-2.512	4.48e-77
CYP4F11	ENSG00000171903.16	4.06	0.34	1.917	1.07e-41
CYP4F2	ENSG00000186115.12	2.16	0.29	1.293	2.74e-16
CYP4F29P	ENSG00000228314.1	0.08	1.39	-1.146	1.17e-42
CYP4F3	ENSG00000186529.14	4.98	0.37	2.126	3.49e-71
CYP51A1	ENSG00000001630.15	53.94	12.64	2.01	1.33e-84
CYR61	ENSG00000142871.15	27.149	66.911	-1.271	2.72e-19
CYS1	ENSG00000205795.4	0.8	4.23	-1.539	5.35e-58
CYSTM1	ENSG00000120306.9	126.693	52.921	1.244	5.58e-44
CYTL1	ENSG00000170891.10	0.47	2.2	-1.122	4.54e-64
D4S234E	ENSG00000168824.14	1.44	3.98	-1.029	5.42e-39
DAAM2	ENSG00000146122.16	1.6	14.48	-2.574	1.29e-153
DACH1	ENSG00000276644.4	7.16	0.81	2.173	8.29e-108
DACT3	ENSG00000197380.10	1.22	25.801	-3.594	1.52e-89
DAP	ENSG00000112977.15	84.202	40.051	1.053	7.19e-75
DAPK1	ENSG00000196730.12	2.99	16.999	-2.174	7.25e-63
DAPK2	ENSG00000035664.11	11.54	5.06	1.049	2.86e-14
DAPP1	ENSG00000070190.12	2.73	0.76	1.084	3e-37
DARS2	ENSG00000117593.9	17.53	4.82	1.671	2.54e-110
DBF4	ENSG00000006634.7	15.34	2.88	2.074	1.81e-181
DBI	ENSG00000155368.16	354.145	140.974	1.323	3.36e-45
DBN1	ENSG00000113758.13	17.84	46.72	-1.341	1.33e-12
DBNDD1	ENSG00000003249.13	13.86	2.33	2.158	2.19e-137
DCAF12	ENSG00000198876.12	24.271	10.26	1.166	2.38e-112
DCAF13	ENSG00000164934.13	42.739	11.91	1.76	6.14e-168
DCAF8	ENSG00000132716.18	41.83	87.008	-1.039	7.27e-43
DCHS1	ENSG00000166341.7	2.59	11.4	-1.788	7.27e-49
DCK	ENSG00000156136.9	14.55	6.06	1.139	1.51e-92
DCLK1	ENSG00000133083.14	0.2	3.39	-1.871	2.98e-104
DCLK2	ENSG00000170390.14	0.7	6.99	-2.233	1.66e-91
DCN	ENSG00000011465.16	107.343	447.485	-2.049	1.15e-50
DCTPP1	ENSG00000179958.8	96.061	23.34	1.996	3.05e-86
DCUN1D4	ENSG00000109184.14	8.59	19.291	-1.081	1.6e-60
DCUN1D5	ENSG00000137692.11	26.79	12.13	1.082	3.61e-95
DDAH1	ENSG00000153904.18	41.14	14.1	1.481	7.3e-85
DDC	ENSG00000132437.17	40.271	3.21	3.293	1.22e-41
DDIAS	ENSG00000165490.12	3.69	0.3	1.851	2.93e-193
DDOST	ENSG00000244038.9	212.629	82.83	1.35	1.26e-82
DDR1	ENSG00000204580.11	111.979	32.45	1.756	6.53e-64
DDR2	ENSG00000162733.16	2.67	33.36	-3.227	2.09e-87
DDX17	ENSG00000100201.18	81.962	245.979	-1.574	1.7e-64
DDX21	ENSG00000165732.12	47.212	14.32	1.654	7.59e-112
DDX26B	ENSG00000165359.14	2.86	8.61	-1.316	2.65e-79
DDX27	ENSG00000124228.14	53.482	24.289	1.107	5.19e-68
DDX3Y	ENSG00000067048.16	1.77	16.48	-2.658	1.02e-10
DEFA5	ENSG00000164816.7	3.21	0.35	1.641	7.38e-26
DEFA6	ENSG00000164822.4	4.85	0.3	2.17	5.72e-40
DEFB124	ENSG00000180383.3	0	1.47	-1.305	4.33e-65
DEGS2	ENSG00000168350.7	24.939	1.07	3.647	8.83e-63
DENND1C	ENSG00000205744.9	21.44	6.53	1.575	2.64e-35
DENND2A	ENSG00000146966.12	2.21	6.87	-1.294	7.39e-86
DENND2D	ENSG00000162777.16	27.131	9.41	1.434	1.47e-47
DENND3	ENSG00000105339.10	7.42	37.121	-2.179	2.44e-104
DENND4B	ENSG00000198837.9	13.07	30.7	-1.172	2.25e-46
DENND5A	ENSG00000184014.7	11.43	46.16	-1.924	1.93e-40
DEPDC1	ENSG00000024526.16	3.98	0.28	1.96	1.42e-126
DEPDC1B	ENSG00000035499.12	8.36	0.41	2.731	1.17e-163
DERL1	ENSG00000136986.9	54.511	22.55	1.237	2.31e-87
DES	ENSG00000175084.11	11.75	4386.33	-8.427	9.31e-102
DFNA5	ENSG00000105928.13	1.54	4.84	-1.201	1.89e-28
DFNB31	ENSG00000095397.13	3.49	10.74	-1.387	1.21e-37
DFNB59	ENSG00000204311.11	0.75	2.52	-1.008	7.06e-56
DGAT2	ENSG00000062282.14	18.539	1.85	2.777	9.6e-125
DHCR24	ENSG00000116133.11	70.79	12.62	2.398	4.49e-63
DHCR7	ENSG00000172893.15	48.539	7.7	2.51	2.16e-126
DHFR	ENSG00000228716.6	23.63	6.69	1.679	1.48e-126
DHFRP1	ENSG00000188985.6	9.9	0.8	2.598	6.97e-146
DIAPH1	ENSG00000131504.15	54.481	19.49	1.437	4.02e-105
DIAPH3	ENSG00000139734.17	5.07	0.2	2.339	3.1e-212
DIO2	ENSG00000211448.11	1.93	0.39	1.076	1.2e-71
DIO3OS	ENSG00000258498.6	8.43	27.99	-1.62	2.08e-40
DIP2C	ENSG00000151240.15	2.48	13.01	-2.009	5.73e-62
DIRAS3	ENSG00000162595.4	0.31	2.08	-1.233	1.94e-64
DIRC3	ENSG00000231672.6	0.03	1.16	-1.068	1.86e-92
DISP1	ENSG00000154309.8	1.32	4.77	-1.314	1.39e-48
DIXDC1	ENSG00000150764.13	2.96	17.96	-2.259	9.93e-70
DKC1	ENSG00000130826.15	81.221	19.631	1.995	7.61e-179
DLC1	ENSG00000164741.14	3.1	15.39	-1.999	8.44e-60
DLEU1	ENSG00000176124.11	11.97	4.08	1.352	4.37e-128
DLEU1_1	ENSG00000276089.1	5.36	1.11	1.592	1.97e-40
DLEU2_6	ENSG00000275559.1	4.44	0	2.444	2.46e-24
DLG3	ENSG00000082458.11	31.569	13.42	1.175	1.23e-68
DLG4	ENSG00000132535.18	2.83	20.21	-2.469	2.46e-91
DLGAP5	ENSG00000126787.12	10.31	0.39	3.024	7.28e-166
DMBT1	ENSG00000187908.15	15.59	2.46	2.261	7.1e-12
DMD	ENSG00000198947.14	2.44	21.651	-2.719	8.53e-72
DMPK	ENSG00000104936.17	13.33	95.862	-2.757	2.23e-85
DMTF1	ENSG00000135164.18	16.12	54.731	-1.703	3.87e-75
DMXL2	ENSG00000104093.13	7.69	21.55	-1.376	2.55e-78
DNA2	ENSG00000138346.14	3.9	1.41	1.024	1.51e-96
DNAAF5	ENSG00000164818.15	26.04	12.17	1.038	3.56e-115
DNAH14	ENSG00000185842.14	6.04	2.08	1.193	4.07e-54
DNAJB11	ENSG00000090520.10	116.969	56.001	1.049	7.15e-69
DNAJB4	ENSG00000162616.8	5.13	11.8	-1.062	6.33e-45
DNAJB5	ENSG00000137094.14	1.92	29.449	-3.382	3.34e-82
DNAJC15	ENSG00000120675.5	34.201	10.62	1.599	2.45e-95
DNAJC19P9	ENSG00000258608.1	2.28	0.41	1.218	2e-74
DNAJC22	ENSG00000178401.14	9.91	0.88	2.537	3.91e-56
DNALI1	ENSG00000163879.10	1.59	7.25	-1.671	1.4e-32
DNER	ENSG00000187957.7	0.07	2.84	-1.843	7.79e-82
DNHD1	ENSG00000179532.12	1.94	10.12	-1.919	2.81e-101
DNM3OS	ENSG00000230630.2	0.35	3.53	-1.747	1.47e-93
DNTTIP1	ENSG00000101457.12	69.079	27.611	1.292	2.74e-88
DOC2GP	ENSG00000231793.4	0.24	2.19	-1.363	1.16e-87
DOCK3	ENSG00000088538.12	0.07	1.48	-1.213	1.96e-73
DOCK4	ENSG00000128512.19	1.61	4.34	-1.033	2.02e-53
DOK4	ENSG00000125170.10	39.33	12.87	1.54	1.33e-31
DOLPP1	ENSG00000167130.17	14.6	6.35	1.086	4.49e-17
DOPEY2	ENSG00000142197.12	10.13	4.28	1.076	4.69e-37
DPEP1	ENSG00000015413.9	111.113	0.48	6.243	2.18e-181
DPEP2	ENSG00000167261.13	0.8	2.64	-1.016	6.42e-49
DPH1	ENSG00000108963.17	17.349	37.239	-1.059	7.25e-54
DPH6	ENSG00000134146.11	11.5	4.78	1.113	1.17e-104
DPM2	ENSG00000136908.17	45.32	21.01	1.073	5.29e-117
DPP10	ENSG00000175497.16	0.08	1.26	-1.065	2.2e-47
DPP10-AS1	ENSG00000235026.5	0.05	1.87	-1.451	1.78e-37
DPP3	ENSG00000254986.7	58.59	18.33	1.624	9.9e-86
DPP6	ENSG00000130226.16	0.04	9.52	-3.338	3.42e-96
DPT	ENSG00000143196.4	2.44	156.129	-5.513	2.91e-121
DPY19L1	ENSG00000173852.13	13.43	5.8	1.085	3.81e-111
DPY19L2	ENSG00000177990.11	0.16	5.68	-2.526	1.09e-109
DPYD	ENSG00000188641.12	1.76	8.42	-1.771	3.92e-79
DPYSL3	ENSG00000113657.12	15.54	80.71	-2.305	9.66e-38
DSC2	ENSG00000134755.14	19.37	2.71	2.457	1.96e-29
DSCC1	ENSG00000136982.5	7.54	1.49	1.778	4.46e-172
DSEL	ENSG00000171451.13	0.18	1.37	-1.006	1.07e-86
DSG2	ENSG00000046604.12	76.261	3.67	4.048	4.35e-71
DSN1	ENSG00000149636.15	17.48	4.9	1.647	8.83e-161
DSP	ENSG00000096696.13	52.731	4.33	3.334	4.3e-67
DST	ENSG00000151914.17	29.47	201.117	-2.73	3.28e-91
DSTN	ENSG00000125868.15	321.906	793.727	-1.299	2.7e-18
DSTNP1	ENSG00000230982.1	0.71	2.45	-1.013	4.19e-78
DTD1	ENSG00000125821.11	38.419	14.56	1.341	8.45e-113
DTL	ENSG00000143476.17	8.82	0.61	2.609	5.44e-175
DTNA	ENSG00000134769.21	1.16	22.6	-3.45	3.94e-91
DTX2	ENSG00000091073.19	47.009	15.85	1.511	1.71e-99
DTX3	ENSG00000178498.15	4.47	67.372	-3.644	5.13e-106
DTYMK	ENSG00000168393.12	43.6	11.75	1.807	2.61e-144
DUOX2	ENSG00000140279.12	10.15	0.62	2.783	9.4e-41
DUOXA2	ENSG00000140274.13	5.87	0.13	2.604	1.83e-52
DUSP1	ENSG00000120129.5	44.52	132.274	-1.55	1.1e-39
DUSP16	ENSG00000111266.8	21.23	7.65	1.362	1.47e-84
DUSP18	ENSG00000167065.13	8.11	3.42	1.043	1.03e-83
DUSP2	ENSG00000158050.4	9.01	2.35	1.579	7.75e-67
DUSP26	ENSG00000133878.8	0.13	1.82	-1.319	1.87e-119
DUSP3	ENSG00000108861.8	23.7	49.869	-1.042	1.31e-25
DUSP4	ENSG00000120875.8	4.39	0.77	1.606	1.12e-70
DUSP6	ENSG00000139318.7	55.28	22.099	1.285	8.8e-55
DUSP8P5	ENSG00000235316.1	0.44	1.97	-1.044	4.55e-107
DYNC1I1	ENSG00000158560.14	0.29	6.89	-2.613	2.37e-77
DYNC2H1	ENSG00000187240.13	0.85	6.46	-2.012	2.47e-95
DYSF	ENSG00000135636.13	3.79	10.91	-1.314	1.72e-26
DZIP1	ENSG00000134874.17	1.25	11.54	-2.479	5.05e-81
DZIP1L	ENSG00000158163.14	0.66	4.06	-1.608	1.69e-65
E2F1	ENSG00000101412.12	13.51	2.13	2.213	5.72e-182
E2F2	ENSG00000007968.6	2.99	0.64	1.283	3.27e-23
E2F3	ENSG00000112242.14	8.21	3.29	1.102	4.1e-122
E2F5	ENSG00000133740.10	13.58	3.72	1.627	4.1e-145
E2F7	ENSG00000165891.15	1.55	0.13	1.174	2.85e-156
E2F8	ENSG00000129173.12	4.94	0.47	2.015	6.54e-89
EBF1	ENSG00000164330.16	0.58	2.97	-1.329	1.08e-72
EBF4	ENSG00000088881.20	1.97	25.989	-3.184	9.3e-108
EBNA1BP2	ENSG00000117395.10	80.532	35.74	1.15	1.01e-98
EBP	ENSG00000147155.10	155.233	28.799	2.39	6.82e-79
EBPL	ENSG00000123179.13	81.26	27.41	1.534	4.89e-128
ECE2	ENSG00000145194.17	12.36	3.12	1.697	1e-177
ECHDC2	ENSG00000121310.16	38.561	149.385	-1.927	3.59e-97
ECHDC3	ENSG00000134463.14	0.79	4.1	-1.511	3.52e-18
ECT2	ENSG00000114346.13	30.49	3.62	2.769	4.43e-221
EDAR	ENSG00000135960.9	3.08	0.07	1.931	2.29e-85
EDEM2	ENSG00000088298.12	27.66	11.81	1.162	2.46e-95
EDIL3	ENSG00000164176.12	5.26	12.48	-1.107	2.6e-45
EDNRB	ENSG00000136160.14	2.11	5.71	-1.109	6.02e-53
EEF1A1P12	ENSG00000214199.3	2.54	0.24	1.513	1.76e-149
EEF1A1P19	ENSG00000249855.1	2.14	0.56	1.009	9.76e-131
EEF1A1P5	ENSG00000196205.8	228.967	85.372	1.413	8.88e-61
EEF1A1P6	ENSG00000233476.3	35.409	10.06	1.719	1.67e-104
EEF1A1P9	ENSG00000249264.1	2.34	0.22	1.453	5.95e-143
EEF1A2	ENSG00000101210.10	0.34	5.16	-2.201	1.59e-83
EEF1B2	ENSG00000114942.13	1007.32	477.877	1.074	2.63e-54
EEF1E1	ENSG00000124802.11	27.651	11.06	1.248	1.85e-122
EEF1G	ENSG00000254772.9	2175.15	1004.25	1.114	3.39e-47
EEPD1	ENSG00000122547.10	31.161	14.01	1.099	1.28e-53
EFCAB11	ENSG00000140025.15	9.92	2.87	1.497	2.71e-153
EFEMP1	ENSG00000115380.18	11.01	29.8	-1.359	1.32e-31
EFEMP2	ENSG00000172638.12	18.301	78.113	-2.035	2.55e-35
EFHC1	ENSG00000096093.14	2.52	8.39	-1.416	2.52e-72
EFHC2	ENSG00000183690.12	0.13	1.27	-1.006	8.26e-99
EFHD1	ENSG00000115468.11	1.31	9.5	-2.184	2.48e-96
EFNA1	ENSG00000169242.11	96.79	31.62	1.584	1.75e-72
EFNA2	ENSG00000099617.3	7.42	0.87	2.171	6.36e-17
EFNA3	ENSG00000143590.13	24.18	1.78	3.179	8.83e-159
EFNA4	ENSG00000243364.7	27.751	5.06	2.246	2.16e-107
EFNA5	ENSG00000184349.12	0.7	3.22	-1.312	2.71e-75
EFNB1	ENSG00000090776.5	49.6	18.1	1.406	1.81e-74
EFNB2	ENSG00000125266.6	30.86	14.01	1.086	5.36e-39
EFS	ENSG00000100842.12	1.06	12.56	-2.719	4.87e-99
EFTUD2	ENSG00000108883.12	66.472	28.65	1.186	5.76e-107
EGFL6	ENSG00000198759.11	1.34	0.06	1.142	1.45e-107
EGFL7	ENSG00000172889.15	11.39	31.639	-1.397	2.26e-48
EGFL8	ENSG00000241404.6	4.41	24.519	-2.238	2.34e-104
EHBP1	ENSG00000115504.14	14.02	32.45	-1.155	6.4e-19
EHBP1L1	ENSG00000173442.11	22.721	130.408	-2.47	2.9e-86
EHD2	ENSG00000024422.11	12.56	75.992	-2.505	1.05e-63
EHD4	ENSG00000103966.9	23.06	10.98	1.006	3.69e-42
EHF	ENSG00000135373.12	48.931	3.45	3.488	3.33e-58
EID2B	ENSG00000176401.5	0.47	2.32	-1.175	3.49e-71
EIF1AX	ENSG00000173674.10	72.178	25.509	1.465	1.96e-109
EIF1AXP1	ENSG00000236698.1	17.17	1.84	2.678	9.55e-145
EIF1AY	ENSG00000198692.9	1.76	18.27	-2.804	0.022
EIF2AK1	ENSG00000086232.12	76.288	25.23	1.559	1.5e-137
EIF2S2	ENSG00000125977.6	88.843	37.361	1.228	1.18e-100
EIF2S2P4	ENSG00000128692.8	3.29	0.71	1.327	3.36e-121
EIF3C	ENSG00000184110.14	411.2	189.111	1.116	4.72e-59
EIF3CL	ENSG00000205609.12	75.019	31.519	1.225	6.89e-86
EIF3I	ENSG00000084623.11	220.601	106.713	1.041	3.76e-75
EIF3M	ENSG00000149100.12	310.833	137.262	1.173	5.27e-86
EIF4BP7	ENSG00000225031.1	3.98	0.96	1.345	2.59e-153
EIF4E	ENSG00000151247.12	58.27	23.75	1.26	8.69e-81
EIF4E3	ENSG00000163412.12	4.55	13.37	-1.372	4.11e-84
EIF4EBP1	ENSG00000187840.4	82.813	27.88	1.537	1.48e-108
EIF5A	ENSG00000132507.17	537.603	209.251	1.357	1.3e-75
EIF5A2	ENSG00000163577.7	5	1.95	1.024	3.48e-72
EIF5AP4	ENSG00000234743.1	10.04	0.08	3.354	6.56e-194
EIF6	ENSG00000242372.6	320.703	93.46	1.768	1.69e-113
ELF3	ENSG00000163435.15	508.392	50.481	3.307	1.17e-48
ELF4	ENSG00000102034.16	18.33	7.9	1.119	5.24e-39
ELFN1-AS1	ENSG00000236081.1	15.94	0.11	3.932	1.91e-209
ELK1	ENSG00000126767.17	23.441	10.87	1.042	1.14e-106
ELMO3	ENSG00000102890.14	29.51	4.71	2.418	8.77e-47
ELMSAN1	ENSG00000156030.12	7.61	19.74	-1.268	4.63e-120
ELN	ENSG00000049540.16	13.94	44.249	-1.599	1.57e-29
ELOVL6	ENSG00000170522.9	12.61	3.88	1.48	2.49e-30
ELOVL7	ENSG00000164181.13	6.89	2.56	1.148	5.72e-52
EMC10	ENSG00000161671.16	117.881	52.541	1.151	3.12e-83
EME1	ENSG00000154920.14	3.12	0.95	1.079	3.46e-84
EME2	ENSG00000197774.12	3.71	9.58	-1.168	2.41e-42
EMG1	ENSG00000126749.14	31.21	13.33	1.168	1.33e-116
EMILIN1	ENSG00000138080.13	27.07	133.712	-2.263	5.78e-39
EMILIN3	ENSG00000183798.4	0.08	1.49	-1.205	7.94e-79
EML1	ENSG00000066629.16	2.24	20.639	-2.74	6.77e-81
EMP3	ENSG00000142227.10	25.599	111.46	-2.08	1.3e-54
ENC1	ENSG00000171617.13	36.719	4.09	2.89	3.03e-207
ENHO	ENSG00000168913.6	0.35	2.16	-1.227	1.2e-63
ENKD1	ENSG00000124074.11	11.58	24.48	-1.018	1.85e-24
ENO1	ENSG00000074800.13	925.442	340.378	1.44	2.94e-71
ENO2	ENSG00000111674.8	11.77	49.24	-1.976	1.31e-38
ENO3	ENSG00000108515.17	4.95	14.23	-1.356	4.14e-53
ENOPH1	ENSG00000145293.14	35.17	13.27	1.342	4.12e-152
ENOSF1	ENSG00000132199.18	22.099	48.05	-1.086	3.79e-47
ENOX1	ENSG00000120658.12	0.44	4.92	-2.04	8.61e-60
ENPP2	ENSG00000136960.12	5.49	18.699	-1.602	4.32e-59
ENPP3	ENSG00000154269.14	3.17	1.04	1.031	3.9e-07
ENPP5	ENSG00000112796.9	3.04	0.75	1.207	2.85e-78
ENTHD2	ENSG00000167302.9	12.99	33.651	-1.309	8.7e-57
ENTPD2	ENSG00000054179.11	16.13	7.46	1.018	2.1e-46
ENTPD3	ENSG00000168032.8	0.21	1.87	-1.246	2.42e-68
ENTPD7	ENSG00000198018.6	4.07	1.36	1.103	3.7e-81
EPB41L3	ENSG00000082397.15	3.83	29.67	-2.667	5.05e-123
EPB41L4A	ENSG00000129595.12	0.83	2.77	-1.043	2.07e-67
EPB41L4B	ENSG00000095203.14	26.07	4.47	2.307	3.87e-28
EPCAM	ENSG00000119888.10	1014.81	43.44	4.515	9.89e-62
EPHA1	ENSG00000146904.8	15.77	7.05	1.059	1.45e-70
EPHA2	ENSG00000142627.12	30.279	6.7	2.022	6.37e-109
EPHA4	ENSG00000116106.11	1.23	5.54	-1.552	1.23e-60
EPHA6	ENSG00000080224.17	0.01	1.11	-1.063	9.07e-64
EPHA7	ENSG00000135333.13	0.12	8.95	-3.151	2.86e-86
EPHB2	ENSG00000133216.16	58.169	4.11	3.533	8.18e-126
EPHB3	ENSG00000182580.2	53.88	5.94	2.983	5.89e-121
EPHB4	ENSG00000196411.9	51.271	20.15	1.305	1.44e-106
EPHB6	ENSG00000106123.11	0.66	4.75	-1.792	2.82e-61
EPHX1	ENSG00000143819.12	32.931	67.578	-1.015	3.3e-34
EPHX4	ENSG00000172031.6	5.99	0.3	2.427	3.5e-171
EPM2A	ENSG00000112425.13	1.18	8.57	-2.134	8.48e-82
EPN2	ENSG00000072134.15	8.06	18.76	-1.125	3.3e-47
EPN3	ENSG00000049283.17	13.13	1.18	2.696	1.49e-30
EPS8L1	ENSG00000131037.14	34.04	5.74	2.378	2.18e-74
EPS8L2	ENSG00000177106.14	60.099	27.971	1.077	1.37e-12
EPS8L3	ENSG00000198758.10	115.271	27.429	2.032	4.61e-26
EPSTI1	ENSG00000133106.14	28.749	4.62	2.404	1.32e-97
EPT1	ENSG00000138018.17	9.15	3.8	1.08	1e-124
ERBB3	ENSG00000065361.14	96.783	36.78	1.372	8.37e-56
ERCC6L	ENSG00000186871.6	2.49	0.18	1.564	1.93e-184
EREG	ENSG00000124882.3	8.88	0.73	2.514	3.29e-67
ERGIC3	ENSG00000125991.18	345.489	151.334	1.186	3.23e-77
ERH	ENSG00000100632.10	151.365	73.028	1.041	5.32e-76
ERLIN1	ENSG00000107566.13	27.149	10.14	1.337	2.07e-72
ERMP1	ENSG00000099219.13	16.82	5.22	1.519	2.93e-83
ERN2	ENSG00000134398.12	32.54	9.45	1.682	1.82e-15
ERO1L	ENSG00000197930.12	37.369	11.41	1.628	1.08e-130
ERO1LB	ENSG00000086619.13	1.02	3.67	-1.209	2.34e-67
ERP27	ENSG00000139055.6	1.98	0.38	1.111	1.61e-54
ESCO2	ENSG00000171320.14	4.74	0.27	2.176	9.4e-129
ESM1	ENSG00000164283.12	4.05	0.07	2.239	3.92e-212
ESPL1	ENSG00000135476.11	5.96	0.97	1.821	3.32e-98
ESPN	ENSG00000187017.14	21.259	4.94	1.906	6.04e-16
ESRP1	ENSG00000104413.15	61.222	4.06	3.62	2.28e-62
ESRP2	ENSG00000103067.11	30.479	4.42	2.538	5.07e-37
ESYT3	ENSG00000158220.13	0.33	2.77	-1.503	1.2e-51
ETFDH	ENSG00000171503.11	11.01	27.14	-1.228	9.96e-88
ETHE1	ENSG00000105755.7	160.507	62.991	1.336	8.85e-09
ETNK2	ENSG00000143845.14	1.26	3.93	-1.125	2.4e-32
ETS2	ENSG00000157557.11	176.496	60.93	1.519	2.7e-77
ETV4	ENSG00000175832.12	67.798	0.75	5.297	0
ETV7	ENSG00000010030.13	8.81	1.17	2.177	7.76e-112
EVA1A	ENSG00000115363.13	8.65	0.63	2.566	7.27e-136
EVA1B	ENSG00000142694.6	8.16	18.95	-1.123	2.47e-44
EVA1C	ENSG00000166979.12	8.98	20.1	-1.08	1.44e-47
EVC	ENSG00000072840.12	0.97	5.05	-1.619	4.42e-47
EVC2	ENSG00000173040.12	0.28	2.43	-1.422	1e-83
EVL	ENSG00000196405.12	12.24	43.38	-1.745	1.56e-67
EVPL	ENSG00000167880.7	21.28	7.15	1.451	6.01e-81
EVX1	ENSG00000106038.12	1.32	0.04	1.158	5.82e-65
EXO1	ENSG00000174371.16	6.63	0.3	2.553	7.22e-198
EXOSC3	ENSG00000107371.12	34	12.98	1.324	3.2e-126
EXOSC4	ENSG00000178896.6	47.649	17.19	1.419	5.22e-130
EXOSC5	ENSG00000077348.8	42.37	11.65	1.778	7.56e-172
EXPH5	ENSG00000110723.11	1.96	0.24	1.255	9.67e-21
EYA2	ENSG00000064655.18	0.64	4.06	-1.625	1.02e-56
EZH1	ENSG00000108799.12	9.79	31.059	-1.571	1.23e-80
EZH2	ENSG00000106462.10	15.47	3.5	1.872	2.26e-112
EZR	ENSG00000092820.17	157.356	48.431	1.68	1.74e-54
F11R	ENSG00000158769.17	71.228	14.51	2.219	2.18e-75
F12	ENSG00000131187.9	18.78	1.94	2.75	7.24e-132
F13A1	ENSG00000124491.15	1.65	17.67	-2.817	8.25e-89
F2R	ENSG00000181104.6	12.27	4.27	1.332	3.51e-65
F2RL1	ENSG00000164251.4	35.951	2.3	3.485	4.47e-42
F8	ENSG00000185010.13	1.72	4.88	-1.112	1.24e-34
FA2H	ENSG00000103089.8	19.92	2.04	2.783	5.69e-51
FAAH2	ENSG00000165591.6	8.53	1.72	1.809	2.42e-96
FABP1	ENSG00000163586.9	608.746	180.793	1.746	4.19e-05
FABP4	ENSG00000170323.8	0.78	38.569	-4.474	7.51e-108
FABP6	ENSG00000170231.15	16.52	0.31	3.741	4.82e-133
FADS3	ENSG00000221968.8	9.44	26.139	-1.378	7.65e-37
FAM101A	ENSG00000178882.13	15.04	3.41	1.863	1.29e-25
FAM101B	ENSG00000183688.4	3.7	8.94	-1.081	5.77e-43
FAM103A2P	ENSG00000235272.1	8.75	2.66	1.413	1.17e-57
FAM105A	ENSG00000145569.5	23.35	4.66	2.105	3.07e-61
FAM107A	ENSG00000168309.16	0.68	21.091	-3.717	3.95e-192
FAM110A	ENSG00000125898.12	11.65	3.16	1.604	1.95e-103
FAM110B	ENSG00000169122.11	0.54	4.84	-1.923	4.91e-71
FAM110C	ENSG00000184731.5	7.37	1.38	1.814	7.9e-35
FAM110D	ENSG00000197245.4	0.53	2.88	-1.343	1.37e-92
FAM111B	ENSG00000189057.10	7.35	0.45	2.526	4.99e-86
FAM124A	ENSG00000150510.15	0.37	4.05	-1.882	5.22e-71
FAM126A	ENSG00000122591.11	1.69	6.17	-1.414	3.16e-38
FAM127A	ENSG00000134590.13	37.049	145.774	-1.948	1.94e-56
FAM127C	ENSG00000212747.4	2.08	12.94	-2.178	2.25e-60
FAM129A	ENSG00000135842.16	1.6	41.541	-4.032	5.84e-110
FAM131A	ENSG00000175182.13	7.25	19	-1.278	3.34e-71
FAM136A	ENSG00000035141.7	46.211	21.151	1.092	1.55e-105
FAM13A-AS1	ENSG00000248019.2	0.49	3.69	-1.654	7.26e-142
FAM13B	ENSG00000031003.10	4.61	10.73	-1.064	2.91e-65
FAM13C	ENSG00000148541.12	0.74	5.35	-1.868	1.45e-78
FAM149A	ENSG00000109794.13	3.37	9.96	-1.327	1.51e-60
FAM150A	ENSG00000196711.8	1.54	0.11	1.194	1.12e-50
FAM150B	ENSG00000189292.15	0.36	3.82	-1.825	4.24e-117
FAM160B2	ENSG00000158863.21	19.46	62.491	-1.634	1.54e-78
FAM179A	ENSG00000189350.12	0.19	1.56	-1.105	2.03e-75
FAM184A	ENSG00000111879.18	0.18	2.46	-1.552	5.78e-76
FAM189A1	ENSG00000104059.4	0.39	2.08	-1.148	9.26e-32
FAM189A2	ENSG00000135063.17	0.31	6.47	-2.512	7.09e-127
FAM193B	ENSG00000146067.15	21.381	72.298	-1.712	1.25e-69
FAM198A	ENSG00000144649.8	0.32	3.33	-1.714	8.81e-85
FAM207BP	ENSG00000228797.2	1.82	0.2	1.233	4.63e-168
FAM20C	ENSG00000177706.8	9.82	29.91	-1.514	1.6e-47
FAM213B	ENSG00000157870.14	44.64	21.64	1.011	1.68e-54
FAM214A	ENSG00000047346.12	6.96	23.811	-1.64	5.8e-115
FAM219B	ENSG00000178761.14	13.37	39.89	-1.509	1.14e-98
FAM228B	ENSG00000219626.8	2.95	13.38	-1.864	2.75e-74
FAM229A	ENSG00000225828.1	1.39	8.63	-2.011	1.97e-109
FAM229B	ENSG00000203778.7	3.46	10.5	-1.367	5.81e-30
FAM3B	ENSG00000183844.16	7.14	0.3	2.647	4.27e-59
FAM3C2	ENSG00000174028.6	17.62	4.95	1.646	5.36e-83
FAM3D	ENSG00000198643.6	201.396	15.83	3.588	9.14e-33
FAM46B	ENSG00000158246.7	0.48	18.01	-3.683	8.89e-97
FAM49A	ENSG00000197872.11	1.17	5	-1.467	6.07e-81
FAM49B	ENSG00000153310.18	46.85	15.75	1.514	4.32e-118
FAM50B	ENSG00000145945.5	1.39	6.15	-1.581	6.98e-55
FAM57A	ENSG00000167695.14	19.849	5.25	1.738	4.92e-146
FAM60A	ENSG00000139146.13	60.909	14.86	1.965	2.88e-177
FAM64A	ENSG00000129195.15	10.33	0.67	2.762	8.55e-146
FAM65A	ENSG00000039523.17	17.22	37.66	-1.085	9.21e-24
FAM65C	ENSG00000042062.11	0.64	11.18	-2.893	1.11e-142
FAM66C	ENSG00000226711.6	0.33	1.81	-1.079	3.56e-62
FAM69B	ENSG00000165716.9	1.11	7.17	-1.953	9.26e-84
FAM71E1	ENSG00000142530.10	3.41	0.87	1.238	1.57e-130
FAM72A	ENSG00000196550.10	4.14	0.92	1.421	4.38e-159
FAM72D	ENSG00000215784.5	2.37	0.24	1.442	5.46e-166
FAM73B	ENSG00000148343.18	11.37	27.17	-1.187	1.95e-83
FAM81A	ENSG00000157470.11	4.65	1.46	1.2	4.05e-62
FAM83B	ENSG00000168143.8	3.38	0.4	1.646	1.9e-32
FAM83E	ENSG00000105523.3	37.53	5.2	2.636	6.16e-28
FAM83F	ENSG00000133477.16	9.48	0.68	2.641	1.03e-62
FAM83G	ENSG00000188522.14	10.52	3.39	1.392	2.35e-41
FAM83H	ENSG00000180921.6	38.239	1.39	4.037	8.11e-112
FAM83H-AS1	ENSG00000203499.10	16.16	0.36	3.657	1.39e-188
FAM84A	ENSG00000162981.13	68.902	6.71	3.181	6.75e-65
FAM84B	ENSG00000168672.3	27.2	5.73	2.067	1.14e-151
FAM89A	ENSG00000182118.5	8.66	2.62	1.416	6.73e-94
FAM95B1	ENSG00000223839.7	0.36	3.38	-1.687	6.06e-93
FAM96A	ENSG00000166797.10	68.95	28.281	1.256	4.04e-50
FANCA	ENSG00000187741.14	20.53	3.85	2.15	3.51e-111
FANCD2	ENSG00000144554.10	11.41	3.11	1.594	8.49e-116
FANCF	ENSG00000183161.4	8.35	2.12	1.583	5.3e-145
FANCI	ENSG00000140525.17	16.88	3.31	2.053	1.02e-164
FAP	ENSG00000078098.13	7.98	2.97	1.178	1.16e-23
FAR2	ENSG00000064763.10	23.221	9.08	1.265	9.07e-45
FAR2P2	ENSG00000178162.8	0.24	2.08	-1.313	7.38e-52
FARSA	ENSG00000179115.10	69.661	26.39	1.367	1.9e-127
FARSB	ENSG00000116120.9	28.13	12.45	1.115	8.08e-112
FASN	ENSG00000169710.6	117.498	40.299	1.521	4.56e-60
FAT4	ENSG00000196159.11	0.61	3.46	-1.47	2.82e-54
FAXC	ENSG00000146267.11	0.89	13.28	-2.918	1.07e-61
FAXDC2	ENSG00000170271.10	5.05	29.821	-2.349	8.72e-75
FBL	ENSG00000105202.7	345.92	129.122	1.415	2.03e-95
FBLN1	ENSG00000077942.17	31.021	127.574	-2.006	2.62e-62
FBLN2	ENSG00000163520.13	7.5	19.35	-1.259	3.88e-29
FBLN5	ENSG00000140092.14	6.21	54.628	-2.948	1.23e-101
FBP1	ENSG00000165140.9	34.57	9.07	1.821	3.37e-48
FBXL15	ENSG00000107872.12	7.96	18.181	-1.098	4.9e-75
FBXL2	ENSG00000153558.13	1.28	4.21	-1.192	3.4e-31
FBXL22	ENSG00000197361.6	0.77	14.03	-3.086	7.85e-83
FBXL7	ENSG00000183580.9	1.24	10.33	-2.339	2.66e-91
FBXO17	ENSG00000269190.5	1.19	14.13	-2.788	2.59e-80
FBXO22	ENSG00000167196.13	21.029	8.29	1.246	1.77e-120
FBXO27	ENSG00000161243.8	0.3	2.49	-1.425	1.55e-60
FBXO32	ENSG00000156804.7	15.16	91.36	-2.515	8.83e-65
FBXO34	ENSG00000178974.9	22.119	9.12	1.192	1.61e-45
FBXO45	ENSG00000174013.7	9.07	4.03	1.001	2.86e-124
FBXO5	ENSG00000112029.9	7.46	2.27	1.371	2.41e-141
FCGR1A	ENSG00000150337.13	5.12	1.63	1.218	4.4e-28
FCGR2B	ENSG00000072694.18	2.66	7.72	-1.252	6.77e-31
FCGR2C	ENSG00000244682.7	1.05	9.56	-2.365	3.06e-92
FCGR3A	ENSG00000203747.9	13.45	4.08	1.508	2.16e-27
FCHO1	ENSG00000130475.14	7.65	1.6	1.734	1.15e-85
FCHSD1	ENSG00000197948.10	7.16	16.48	-1.099	1.32e-48
FDFT1	ENSG00000079459.12	155.244	72.978	1.079	7.39e-38
FDPS	ENSG00000160752.14	186.935	84.027	1.144	5.24e-50
FDXR	ENSG00000161513.11	14.95	6.44	1.1	4.71e-78
FEN1	ENSG00000168496.3	30.721	5.99	2.182	1.52e-158
FENDRR	ENSG00000268388.5	4.28	62.12	-3.58	3.03e-118
FERMT1	ENSG00000101311.15	65.949	1.48	4.755	9.92e-140
FERMT2	ENSG00000073712.13	5.82	77.772	-3.53	4.12e-78
FES	ENSG00000182511.11	3.64	14.27	-1.719	7.54e-74
FEZ1	ENSG00000149557.12	2.93	29.38	-2.951	1.64e-88
FEZF1	ENSG00000128610.11	1.01	0	1.007	1.71e-63
FEZF1-AS1	ENSG00000230316.6	1.71	0	1.438	1.81e-79
FFAR4	ENSG00000186188.10	2.3	0.57	1.072	1.65e-07
FGD2	ENSG00000146192.14	1.78	6.72	-1.474	3.63e-72
FGF10	ENSG00000070193.4	0.3	3.03	-1.632	6.3e-71
FGF13	ENSG00000129682.13	0.91	3.98	-1.383	1.8e-43
FGF14-AS2	ENSG00000272143.1	0.25	2.25	-1.379	3.03e-94
FGF2	ENSG00000138685.12	0.46	8.53	-2.707	6.43e-82
FGF7	ENSG00000140285.9	2.22	16.81	-2.468	5.01e-58
FGFBP1	ENSG00000137440.4	6.78	1.29	1.764	2.34e-07
FGFBP2	ENSG00000137441.7	0.14	3.3	-1.915	2.27e-95
FGFR1	ENSG00000077782.19	8.56	95.022	-3.328	2.04e-85
FGFR2	ENSG00000066468.20	3.52	23.2	-2.421	9.46e-98
FGFR3	ENSG00000068078.17	7.99	3.35	1.047	5.19e-05
FGFR4	ENSG00000160867.14	47.349	9.89	2.151	2.31e-64
FGFRL1	ENSG00000127418.14	21.58	7.94	1.337	4.07e-91
FGGY	ENSG00000172456.16	14.43	6.25	1.09	6.88e-56
FGL2	ENSG00000127951.5	3.62	20.88	-2.244	8.39e-88
FHDC1	ENSG00000137460.8	4.26	1.5	1.073	1.88e-41
FHL1	ENSG00000022267.16	8.24	411.229	-5.479	3.04e-150
FHL3	ENSG00000183386.9	10.76	30.53	-1.423	5.47e-18
FHL5	ENSG00000112214.10	0.38	2.47	-1.33	4.63e-66
FHOD3	ENSG00000134775.15	2.11	8.55	-1.619	1.14e-52
FIBCD1	ENSG00000130720.12	4.12	0.57	1.705	7.05e-35
FIBIN	ENSG00000176971.3	4.09	15.2	-1.67	1.23e-25
FIGF	ENSG00000165197.4	0.08	2.16	-1.549	1.86e-94
FIGN	ENSG00000182263.13	0.07	1.19	-1.033	1.08e-91
FIGNL1	ENSG00000132436.11	7.73	2.7	1.238	1.06e-114
FILIP1	ENSG00000118407.14	0.33	7.48	-2.673	1.44e-81
FKBP11	ENSG00000134285.10	52.709	20.559	1.317	3.46e-47
FKBP1B	ENSG00000119782.13	2.49	6.62	-1.127	4.57e-44
FKBP4	ENSG00000004478.7	72.028	30.56	1.21	1.49e-65
FKBP5	ENSG00000096060.14	15.1	69.012	-2.121	3.72e-59
FLCN	ENSG00000154803.12	10.45	36.87	-1.726	5.57e-88
FLJ22763	ENSG00000241224.6	2.85	0.79	1.105	0.000654
FLNA	ENSG00000196924.14	210.065	3260.1	-3.95	1.99e-64
FLNB-AS1	ENSG00000244161.1	0.47	2.29	-1.162	5.25e-88
FLNC	ENSG00000128591.15	3.56	100.078	-4.47	5.97e-70
FLRT1	ENSG00000126500.3	0.18	1.7	-1.194	3.25e-88
FLRT2	ENSG00000185070.10	0.7	2.65	-1.102	5.19e-46
FLT3LG	ENSG00000090554.12	4.8	15.48	-1.507	6.22e-69
FLT4	ENSG00000037280.15	1.38	4.03	-1.08	5.29e-50
FLVCR1	ENSG00000162769.12	6.85	2.61	1.121	7.66e-99
FLYWCH1	ENSG00000059122.16	13.11	27.261	-1.002	2.32e-38
FMN2	ENSG00000155816.19	0.08	4.06	-2.228	9.86e-93
FMO2	ENSG00000094963.13	0.13	2.78	-1.742	2.44e-72
FN1	ENSG00000115414.18	224.737	584.678	-1.375	1.13e-06
FNBP1	ENSG00000187239.16	7.82	62.24	-2.842	1.92e-104
FNBP4	ENSG00000109920.12	24.401	53.589	-1.104	2.47e-56
FOLR2	ENSG00000165457.13	3.35	14.97	-1.876	2.78e-50
FOSL1	ENSG00000175592.8	9.82	1.35	2.203	5.57e-46
FOXA1	ENSG00000129514.5	10.96	1.22	2.43	5.09e-17
FOXA2	ENSG00000125798.14	18.64	0.67	3.556	5.16e-120
FOXA3	ENSG00000170608.2	23.569	1.69	3.191	7.71e-66
FOXD2-AS1	ENSG00000237424.1	4.4	1.69	1.005	8.5e-18
FOXD3	ENSG00000187140.5	0.01	1.49	-1.302	5.2e-79
FOXD3-AS1	ENSG00000230798.5	0.08	2.83	-1.826	1.55e-87
FOXF1	ENSG00000103241.6	4.44	34.229	-2.695	3.22e-91
FOXF2	ENSG00000137273.3	2.24	19.721	-2.677	5.65e-104
FOXM1	ENSG00000111206.12	30.781	2.47	3.195	3.01e-148
FOXN3	ENSG00000053254.15	8.9	19.62	-1.058	4.25e-42
FOXP2	ENSG00000128573.22	0.54	10.04	-2.842	6.79e-97
FOXP3	ENSG00000049768.14	1.62	0.17	1.163	4.01e-85
FOXP4	ENSG00000137166.14	41.02	18.86	1.081	9.12e-89
FOXP4-AS1	ENSG00000234753.5	6.98	0.64	2.283	3.95e-152
FOXQ1	ENSG00000164379.5	10.65	0.16	3.328	9.9e-220
FRK	ENSG00000111816.7	2.94	0.5	1.393	2.07e-48
FRMD3	ENSG00000172159.15	1.11	3.64	-1.137	4.76e-65
FRMD4A	ENSG00000151474.19	5.74	13.55	-1.11	1.52e-53
FRMD6	ENSG00000139926.15	2.92	10.78	-1.587	9.11e-44
FRY	ENSG00000073910.19	4.07	16	-1.745	1.34e-47
FST	ENSG00000134363.11	0.93	5.58	-1.769	4.74e-73
FSTL1	ENSG00000163430.9	39.549	102.033	-1.345	2.91e-16
FSTL3	ENSG00000070404.9	11.18	38.191	-1.686	1.37e-28
FTH1P20	ENSG00000226564.1	12.23	2.79	1.804	1.12e-73
FTH1P7	ENSG00000232187.1	23.48	4.57	2.136	1.08e-84
FTH1P8	ENSG00000219507.4	9.81	2.73	1.535	1.11e-63
FTL	ENSG00000087086.13	3895.25	1917.22	1.022	5.22e-27
FTLP14	ENSG00000260459.2	1.98	0.36	1.132	8.56e-30
FTSJ1	ENSG00000068438.14	38.521	18.22	1.04	1.62e-104
FUCA1	ENSG00000179163.11	44.169	18.699	1.197	2.15e-10
FUCA2	ENSG00000001036.13	49.292	20.859	1.202	1.11e-92
FUOM	ENSG00000148803.11	25.5	9.09	1.393	5.11e-47
FUT1	ENSG00000174951.10	1.98	0.44	1.049	2.5e-107
FUT2	ENSG00000176920.11	32.651	3.38	2.942	6.37e-44
FUT3	ENSG00000171124.12	83.649	9.35	3.032	6.55e-37
FUT4	ENSG00000196371.3	13.63	3.03	1.86	1.63e-117
FUT6	ENSG00000156413.13	26.08	1.65	3.353	8.41e-40
FUT8	ENSG00000033170.16	21.07	7.01	1.462	4.91e-96
FUZ	ENSG00000010361.13	5.19	13.49	-1.227	1.57e-50
FXN	ENSG00000165060.11	18.63	8.43	1.058	7.94e-99
FXYD1	ENSG00000266964.5	1.58	80.292	-4.978	4.92e-180
FXYD3	ENSG00000089356.16	886.882	132.302	2.736	8.66e-22
FXYD5	ENSG00000089327.14	174.634	42.06	2.028	2.54e-105
FXYD6	ENSG00000137726.15	8.22	188.509	-4.361	1.4e-90
FXYD7	ENSG00000221946.7	0.1	1.33	-1.083	2.49e-79
FYCO1	ENSG00000163820.14	7.65	23.091	-1.478	7.34e-45
FYN	ENSG00000010810.17	13.84	31.6	-1.135	2.85e-39
FZD4	ENSG00000174804.3	2.31	9.65	-1.686	5.4e-72
FZD7	ENSG00000155760.2	5.31	21.12	-1.81	4.58e-32
G3BP1	ENSG00000145907.14	60.972	19.37	1.605	3.48e-139
G6PD	ENSG00000160211.15	32.969	15.62	1.031	1.25e-73
GAB1	ENSG00000109458.8	5.98	13.07	-1.011	4.65e-68
GAB3	ENSG00000160219.11	0.54	2.38	-1.134	2.73e-99
GABARAPL1	ENSG00000139112.10	15.401	67.921	-2.071	1.19e-85
GABBR1	ENSG00000204681.10	4.74	48.839	-3.118	1.24e-101
GAD1	ENSG00000128683.13	1.51	0.12	1.164	1.24e-82
GADD45B	ENSG00000099860.8	18.45	61.002	-1.673	5.78e-47
GADD45G	ENSG00000130222.10	6.83	16.04	-1.122	5.16e-29
GAL3ST2	ENSG00000154252.11	4.28	0.48	1.835	4.62e-17
GALE	ENSG00000117308.14	92.931	15.68	2.494	4.27e-69
GALNT15	ENSG00000131386.17	0.45	9.13	-2.805	1.29e-107
GALNT16	ENSG00000100626.16	0.21	3.66	-1.945	7.79e-99
GALNT18	ENSG00000110328.5	5.43	14.99	-1.314	1.16e-25
GALNT3	ENSG00000115339.13	53.779	2.83	3.838	9.86e-90
GALNT4	ENSG00000257594.3	20.559	2	2.845	2.34e-102
GALNT5	ENSG00000136542.8	8.34	0.41	2.728	1.86e-69
GALNT6	ENSG00000139629.15	25.96	1.77	3.283	2.77e-195
GALNT7	ENSG00000109586.11	25.52	10.3	1.231	1.41e-38
GALR2	ENSG00000182687.3	0.1	2.39	-1.624	3.91e-54
GAMT	ENSG00000130005.11	1.67	5.89	-1.368	8.93e-51
GAP43	ENSG00000172020.12	0.24	4.79	-2.223	1.94e-92
GAPDH	ENSG00000111640.14	3850.42	1627.79	1.242	8.78e-55
GAPLINC	ENSG00000266835.5	1.61	0.19	1.133	6.59e-106
GAR1	ENSG00000109534.16	33.139	13.8	1.206	3.53e-120
GARS	ENSG00000106105.13	109.72	35.06	1.618	9.32e-127
GART	ENSG00000159131.16	42.991	20.25	1.05	5.67e-92
GAS1	ENSG00000180447.6	1.33	14.15	-2.701	4.75e-51
GAS2L1	ENSG00000185340.15	8.15	18.36	-1.081	2.34e-56
GAS7	ENSG00000007237.18	2.3	13.38	-2.123	7.14e-78
GATA2	ENSG00000179348.11	1.93	5.25	-1.093	1.07e-59
GATA2-AS1	ENSG00000244300.2	2.37	0.63	1.048	4.54e-45
GATA6	ENSG00000141448.8	14.19	6.36	1.045	1.95e-47
GATAD2A	ENSG00000167491.17	40.029	19.05	1.033	3.92e-79
GATM	ENSG00000171766.15	6.25	13.88	-1.037	2.2e-19
GATS	ENSG00000239521.7	2.36	6.74	-1.204	8.51e-43
GATSL3	ENSG00000239282.7	2.57	6.29	-1.03	2.33e-53
GBA2	ENSG00000070610.14	37.041	117.742	-1.642	2.11e-90
GBP2	ENSG00000162645.12	37.439	89.821	-1.24	9.86e-25
GCA	ENSG00000115271.10	24.04	10.28	1.15	6.67e-86
GCAT	ENSG00000100116.16	15.53	6.68	1.106	6.43e-79
GCG	ENSG00000115263.14	0.07	1.42	-1.177	6.7e-27
GCH1	ENSG00000131979.18	10.71	4.58	1.069	4.19e-55
GCHFR	ENSG00000137880.5	37.681	9.48	1.884	1.53e-76
GCLM	ENSG00000023909.9	8.5	3.37	1.12	9.38e-71
GCNT1	ENSG00000187210.12	10.3	1.54	2.153	1.23e-84
GCNT2	ENSG00000111846.15	0.31	4.82	-2.151	3.45e-181
GCNT3	ENSG00000140297.12	30.189	4.13	2.604	3.4e-11
GCSHP5	ENSG00000224837.1	23.681	10.09	1.154	3.69e-93
GDA	ENSG00000119125.16	6.84	0.83	2.099	7.88e-21
GDF10	ENSG00000266524.2	0.06	1.17	-1.034	4.52e-29
GDF15	ENSG00000130513.6	143.867	8.81	3.884	5.18e-155
GDI2	ENSG00000057608.16	176.374	74.63	1.23	6.48e-81
GDNF	ENSG00000168621.14	0.25	3.61	-1.883	4.71e-104
GDNF-AS1	ENSG00000248587.6	0.02	2.1	-1.604	2.54e-84
GDPD3	ENSG00000102886.14	7.01	18.48	-1.282	1.19e-28
GEM	ENSG00000164949.7	10.65	60.799	-2.407	8.65e-35
GEMIN6	ENSG00000152147.10	12.2	5.53	1.015	3.15e-115
GFOD1	ENSG00000145990.10	1.55	4.17	-1.02	9.44e-80
GFPT1	ENSG00000198380.12	38.141	9.12	1.951	2.66e-76
GFPT2	ENSG00000131459.12	1.53	9.99	-2.119	1.55e-47
GFRA1	ENSG00000151892.14	0.23	9.23	-3.056	2.66e-121
GFRA2	ENSG00000168546.10	0.17	2.16	-1.433	1.46e-126
GFRA3	ENSG00000146013.10	0.18	3.31	-1.869	1.71e-80
GGACT	ENSG00000134864.10	5.82	2.27	1.061	5.33e-82
GGCT	ENSG00000006625.17	101.222	26.969	1.87	7.88e-140
GGH	ENSG00000137563.11	100.21	7.61	3.555	1.49e-95
GGT1	ENSG00000100031.18	19.889	8.34	1.161	5.35e-13
GGT6	ENSG00000167741.10	28.65	4.82	2.349	1.04e-12
GGTA1P	ENSG00000204136.10	1.25	4.4	-1.263	1.54e-49
GHR	ENSG00000112964.13	0.49	4.03	-1.755	2.54e-114
GIMAP5	ENSG00000196329.10	3.77	11.42	-1.381	4.23e-66
GIMAP7	ENSG00000179144.4	4.26	11.73	-1.275	3.55e-54
GIMAP8	ENSG00000171115.3	1.39	4.44	-1.187	3.75e-67
GINS1	ENSG00000101003.9	10.37	0.55	2.875	1.27e-187
GINS2	ENSG00000131153.8	13.58	0.8	3.018	3.1e-159
GINS4	ENSG00000147536.11	4.79	0.65	1.811	1.94e-145
GIPC2	ENSG00000137960.5	10.23	2.41	1.72	4.95e-41
GJB1	ENSG00000169562.9	58.72	1.77	4.43	1.01e-62
GJB2	ENSG00000165474.5	24.03	2.06	3.032	3.91e-56
GJB3	ENSG00000188910.7	18.42	0.5	3.695	1.9e-124
GJB4	ENSG00000189433.5	1.41	0.02	1.24	4.11e-102
GJC1	ENSG00000182963.9	0.99	13.28	-2.843	7.83e-71
GJC2	ENSG00000198835.3	0.71	2.82	-1.16	7.56e-13
GK	ENSG00000198814.12	10.76	3.18	1.492	1.91e-50
GK5	ENSG00000175066.15	5.04	12.47	-1.157	1.7e-52
GKAP1	ENSG00000165113.12	2.69	7.38	-1.183	5.71e-50
GLA	ENSG00000102393.9	34.52	15.68	1.091	1.37e-74
GLB1	ENSG00000170266.15	55.799	21.769	1.319	8.44e-100
GLCE	ENSG00000138604.9	21.159	7.16	1.441	2.04e-103
GLI3	ENSG00000106571.12	0.51	6.71	-2.352	1.67e-78
GLIPR2	ENSG00000122694.15	10.82	51.118	-2.141	1.46e-105
GLO1	ENSG00000124767.6	87.541	36.79	1.228	7.75e-101
GLOD5	ENSG00000171433.11	2.43	0.46	1.232	7.47e-08
GLP2R	ENSG00000065325.12	0.18	6.79	-2.723	2.11e-191
GLRX3	ENSG00000108010.11	78.199	35.72	1.109	5.82e-92
GLS2	ENSG00000135423.12	2.95	0.65	1.259	1.76e-109
GLT8D2	ENSG00000120820.12	4.07	9.76	-1.086	2.98e-26
GLYATL1	ENSG00000166840.13	1.39	0.1	1.119	3.54e-79
GLYCTK	ENSG00000168237.17	18.63	7.9	1.141	2.44e-18
GMDS	ENSG00000112699.10	165.168	18.16	3.116	3.87e-81
GMNN	ENSG00000112312.9	31.769	12.11	1.322	6.8e-37
GMPS	ENSG00000163655.15	41.879	14.85	1.436	4.98e-149
GNA15	ENSG00000060558.3	5.6	1.88	1.196	1.1e-57
GNAI1	ENSG00000127955.15	5.05	16.48	-1.531	3.88e-83
GNAL	ENSG00000141404.15	1.02	4.36	-1.408	4.39e-72
GNAO1	ENSG00000087258.13	0.54	29.39	-4.303	1.71e-112
GNAZ	ENSG00000128266.8	0.92	7.65	-2.172	1.59e-55
GNB2L1	ENSG00000204628.11	2172.29	1079.02	1.009	5.72e-46
GNB3	ENSG00000111664.10	0.78	3.95	-1.476	4.49e-74
GNB4	ENSG00000114450.9	2.25	6.68	-1.241	7.04e-35
GNG11	ENSG00000127920.5	3.86	12.26	-1.448	1.37e-54
GNG2	ENSG00000186469.8	3.28	11.57	-1.554	3.49e-69
GNG3	ENSG00000162188.5	0.26	3.95	-1.974	3.79e-115
GNG4	ENSG00000168243.10	14.88	2.04	2.385	2.21e-44
GNG7	ENSG00000176533.12	0.55	4.78	-1.899	1.78e-151
GNG8	ENSG00000167414.4	0	1.63	-1.395	6.59e-57
GNL3	ENSG00000163938.16	81.48	35.07	1.193	1.19e-85
GNL3L	ENSG00000130119.15	6.9	2.72	1.087	1.04e-90
GNPDA1	ENSG00000113552.15	33.889	16	1.037	9.39e-89
GNPNAT1	ENSG00000100522.8	25.64	6.25	1.878	7.5e-150
GNRH1	ENSG00000147437.9	0.5	4.34	-1.832	7.61e-120
GOLGA2P5	ENSG00000238105.7	3.22	8.18	-1.121	6.23e-51
GOLGA6L4	ENSG00000184206.11	0.68	3.72	-1.49	3.02e-91
GOLGA6L5P	ENSG00000230373.8	1.26	11.01	-2.41	6.36e-110
GOLGA6L9	ENSG00000197978.9	1.55	4.82	-1.19	1.11e-65
GOLGA8A	ENSG00000175265.17	5.6	54.549	-3.073	2.14e-81
GOLGA8B	ENSG00000215252.11	5.56	35.54	-2.478	1.52e-70
GOLGA8N	ENSG00000232653.8	0.82	7.48	-2.22	2.22e-135
GOLGA8R	ENSG00000186399.10	0.2	2.1	-1.369	1.23e-116
GOLIM4	ENSG00000173905.8	49.7	16.86	1.505	6.31e-64
GOLM1	ENSG00000135052.16	102.849	25.671	1.961	3.19e-24
GOLT1A	ENSG00000174567.7	16.79	0.9	3.227	1.96e-116
GP2	ENSG00000169347.16	0.14	1.79	-1.291	7.87e-14
GPA33	ENSG00000143167.11	81.899	8.73	3.091	1.76e-23
GPAT2	ENSG00000186281.12	0.7	3.05	-1.252	5.84e-38
GPC3	ENSG00000147257.13	1.47	4.2	-1.074	5.57e-15
GPD2	ENSG00000115159.15	13.82	5.22	1.253	2.82e-60
GPER1	ENSG00000164850.14	0.65	6.15	-2.115	1.78e-104
GPIHBP1	ENSG00000277494.1	0.13	2.58	-1.664	5.48e-91
GPM6A	ENSG00000150625.16	0.08	13.35	-3.732	4.33e-101
GPM6B	ENSG00000046653.14	0.58	9.89	-2.785	3.91e-105
GPNMB	ENSG00000136235.15	22.079	53.179	-1.231	8.55e-21
GPR143	ENSG00000101850.12	5.27	0.22	2.362	4.11e-86
GPR146	ENSG00000164849.8	1.62	10.08	-2.08	1.92e-105
GPR15	ENSG00000154165.4	0.17	1.48	-1.084	1.09e-24
GPR155	ENSG00000163328.13	1.15	5.03	-1.488	7.51e-41
GPR157	ENSG00000180758.11	5.91	1.96	1.223	2.3e-90
GPR160	ENSG00000173890.16	58.989	5.29	3.254	3.51e-69
GPR162	ENSG00000250510.7	0.86	11.74	-2.776	9.64e-135
GPR17	ENSG00000144230.16	0.13	7.63	-2.933	1.54e-95
GPR173	ENSG00000184194.5	0.33	2.08	-1.212	2.62e-70
GPR183	ENSG00000169508.6	3.51	9.58	-1.23	5.98e-37
GPR35	ENSG00000178623.11	52.548	8.97	2.425	4.33e-76
GPR39	ENSG00000183840.6	7.61	0.58	2.446	4.14e-52
GPRASP1	ENSG00000198932.12	0.6	13.01	-3.13	2e-120
GPRASP2	ENSG00000158301.18	1.53	5.21	-1.295	1.76e-49
GPRC5A	ENSG00000013588.5	125.443	7.66	3.868	8.08e-93
GPRC5B	ENSG00000167191.11	2.89	7.45	-1.119	1.56e-43
GPRC5C	ENSG00000170412.16	45.991	19.46	1.2	4.49e-27
GPRIN2	ENSG00000204175.5	3.06	0.87	1.118	3.49e-05
GPSM1	ENSG00000160360.11	1.92	10.6	-1.99	2.04e-69
GPSM2	ENSG00000121957.12	37.25	10.71	1.708	2.33e-102
GPT	ENSG00000167701.13	3.3	9.27	-1.256	2.2e-20
GPT2	ENSG00000166123.13	22.57	5.08	1.955	3.59e-136
GPX2	ENSG00000176153.11	883.446	25.149	5.08	1.51e-82
GPX3	ENSG00000211445.11	12.52	393.657	-4.867	2.59e-162
GRASP	ENSG00000161835.10	2.82	15.2	-2.084	3.47e-109
GRB14	ENSG00000115290.9	0.71	3.81	-1.492	2.33e-42
GRB7	ENSG00000141738.13	28.23	2.09	3.242	1.86e-95
GREM2	ENSG00000180875.4	0.45	11.58	-3.117	7.71e-130
GRHL2	ENSG00000083307.10	13.38	0.75	3.039	1.77e-106
GRHL3	ENSG00000158055.15	1.38	0.09	1.127	1.28e-112
GRIK3	ENSG00000163873.9	0.06	2.61	-1.768	1.96e-93
GRIK5	ENSG00000105737.9	0.21	12.06	-3.432	1.43e-103
GRIN2D	ENSG00000105464.3	8.73	0.12	3.119	1.64e-235
GRK5	ENSG00000198873.11	7.73	17.79	-1.106	1.67e-44
GRM8	ENSG00000179603.17	4.47	0.22	2.165	5.65e-77
GRPEL1	ENSG00000109519.12	42.819	19.171	1.119	3.98e-94
GRTP1	ENSG00000139835.13	32.329	14.58	1.097	2.83e-38
GRWD1	ENSG00000105447.12	22.389	10.17	1.066	8.53e-90
GS1-124K5.11	ENSG00000229180.5	1.06	3.74	-1.202	6.85e-91
GSDMA	ENSG00000167914.10	1.28	0.14	1	1.21e-33
GSG2	ENSG00000177602.5	2.18	0.22	1.382	2.46e-127
GSK3B	ENSG00000082701.14	23.64	8.74	1.339	3.26e-129
GSKIP	ENSG00000100744.14	36.829	11.42	1.607	6.27e-33
GSN	ENSG00000148180.16	129.364	656.885	-2.335	3.07e-79
GSPT1	ENSG00000103342.12	80.292	37.149	1.091	5.96e-85
GSR	ENSG00000104687.12	41.83	17.51	1.21	5.79e-37
GSS	ENSG00000100983.9	65.821	21.85	1.548	5.29e-81
GSTCD	ENSG00000138780.14	4.14	1.57	1	2.2e-125
GSTM1	ENSG00000134184.12	1.16	20.06	-3.285	1.02e-09
GSTM2	ENSG00000213366.12	5.47	140.467	-4.451	2.16e-171
GSTM5	ENSG00000134201.10	0.69	7.09	-2.259	1.15e-117
GSTO2	ENSG00000065621.14	22.011	1.83	3.023	1.34e-80
GSTP1	ENSG00000084207.15	703.642	287.316	1.289	6.14e-65
GSTT2B	ENSG00000133433.10	2.1	7.83	-1.51	2.39e-31
GTF2A1L	ENSG00000242441.7	0.08	2.63	-1.749	2e-65
GTF2IRD1	ENSG00000006704.10	36.959	11.94	1.553	4.7e-75
GTF2IRD2B	ENSG00000174428.16	11.54	25.5	-1.079	8.37e-51
GTF3A	ENSG00000122034.12	149.987	59.891	1.31	9.71e-82
GTPBP10	ENSG00000105793.15	15.84	6.99	1.076	9.41e-120
GTPBP4	ENSG00000107937.18	40.949	18.57	1.1	1.12e-95
GTSE1	ENSG00000075218.18	9.3	0.86	2.469	1.4e-132
GUCA2A	ENSG00000197273.3	8.67	20.831	-1.175	1.19e-07
GUCA2B	ENSG00000044012.3	0.27	5.75	-2.41	1.21e-35
GUCY1A3	ENSG00000164116.16	3.22	15.63	-1.978	2.19e-31
GUCY1B3	ENSG00000061918.12	3.24	17.21	-2.103	1.37e-41
GUCY2C	ENSG00000070019.4	26.259	1.4	3.506	1.87e-45
GULP1	ENSG00000144366.15	4.07	9.76	-1.086	6.25e-31
GUSBP11	ENSG00000228315.11	3.28	19.569	-2.265	6.83e-117
GYG1	ENSG00000163754.17	28.42	79.522	-1.453	1.29e-24
GYG2	ENSG00000056998.18	6.24	2.15	1.201	6.86e-39
GYLTL1B	ENSG00000165905.16	20.22	0.56	3.766	2.48e-191
GYPC	ENSG00000136732.14	7.28	65.798	-3.012	3.01e-97
GZMA	ENSG00000145649.7	5.34	1.58	1.297	1.82e-15
GZMB	ENSG00000100453.12	10.28	0.75	2.688	6.62e-73
H1FX-AS1	ENSG00000206417.8	0.48	4.26	-1.829	3.92e-110
H2AFX	ENSG00000188486.3	53.43	13.88	1.871	3.5e-114
H2AFY	ENSG00000113648.16	225.861	89.312	1.329	5.66e-94
H2AFZ	ENSG00000164032.11	345.705	163.925	1.072	3.71e-51
H3F3A	ENSG00000163041.9	810.966	352.064	1.201	1.63e-59
H3F3AP4	ENSG00000235655.3	373.094	137.376	1.435	8.29e-62
HACD1	ENSG00000165996.13	4.48	29.06	-2.456	3.17e-45
HACD3	ENSG00000074696.12	49.6	14.08	1.746	5.8e-155
HACD4	ENSG00000188921.13	0.65	2.76	-1.188	4.18e-90
HAND1	ENSG00000113196.2	0.03	33.669	-5.073	7.63e-83
HAND2	ENSG00000164107.8	0.78	85.36	-5.6	9.93e-127
HAND2-AS1	ENSG00000237125.8	0.22	42.37	-5.152	4.87e-131
HAS3	ENSG00000103044.10	3.89	1.04	1.261	1.27e-28
HBA1	ENSG00000206172.8	7.35	23.99	-1.582	4.9e-14
HBA2	ENSG00000188536.12	14.81	42.2	-1.45	6.58e-08
HBB	ENSG00000244734.3	13.62	49.131	-1.778	2.09e-13
HCFC2	ENSG00000111727.11	2.09	9.19	-1.721	1.63e-98
HCG27	ENSG00000206344.6	0.71	2.51	-1.038	4.1e-61
HCLS1	ENSG00000180353.10	10.34	22.461	-1.049	8.9e-30
HCP5	ENSG00000206337.10	29.39	8.74	1.642	3.73e-46
HDAC4	ENSG00000068024.16	4.23	16.151	-1.713	2.54e-51
HDAC6	ENSG00000094631.18	24.39	57.859	-1.213	4.18e-54
HDAC7	ENSG00000061273.17	21.529	51.002	-1.207	4.24e-23
HDAC9	ENSG00000048052.21	1.06	3.48	-1.121	1.14e-55
HDC	ENSG00000140287.10	0.4	2.41	-1.284	1.61e-50
HDDC3	ENSG00000184508.10	22.82	7.96	1.411	6.21e-97
HDGF	ENSG00000143321.18	288.074	108.322	1.403	4.73e-100
HDGFRP3	ENSG00000166503.8	4.7	17.92	-1.731	6.38e-25
HDHD1	ENSG00000130021.13	18.83	6.98	1.313	1.21e-66
HECTD2	ENSG00000165338.16	1.01	5.78	-1.754	2.18e-103
HECTD4	ENSG00000173064.10	8.99	20.629	-1.114	1.57e-65
HELLS	ENSG00000119969.14	8.85	1.19	2.169	1.42e-160
HELZ2	ENSG00000130589.16	22.441	6.87	1.575	6.63e-104
HENMT1	ENSG00000162639.15	13.18	3.29	1.725	2.65e-88
HERC1	ENSG00000103657.13	13.32	33.739	-1.279	3.97e-71
HERC2P2	ENSG00000276550.4	7.83	44.479	-2.365	8.93e-74
HERC2P3	ENSG00000180229.12	3.78	17.52	-1.954	7.71e-64
HERC2P9	ENSG00000206149.10	6.96	27.739	-1.852	1.33e-77
HES2	ENSG00000069812.11	5.33	0.64	1.949	4.8e-21
HES4	ENSG00000188290.10	4.94	11.9	-1.119	1.66e-32
HES6	ENSG00000144485.10	51.14	16.03	1.614	7.21e-89
HEXDC	ENSG00000169660.15	13.77	31.701	-1.147	3.83e-44
[truncated: 3,367 more rows]

## Sheet: 工作表3
Gene Symbol	Gene ID	P-Value (Survival os)
NXNL2	ENSG00000130045.15	9.04e-06
LEP	ENSG00000174697.4	1.6e-05
RP4-614O4.12	ENSG00000269202.1	4.24e-05
LINC01578	ENSG00000272888.5	5.38e-05
CYP19A1	ENSG00000137869.13	7.66e-05
ZEB1-AS1	ENSG00000237036.4	9.93e-05
RP11-31F15.2	ENSG00000238198.1	0.00011
NAT1	ENSG00000171428.13	0.000148
RP11-290O12.2	ENSG00000280241.3	0.000155
RPLP0P2	ENSG00000243742.5	0.00018
SPINK4	ENSG00000122711.8	0.000184
NDC1	ENSG00000058804.11	0.000188
YRDC	ENSG00000196449.3	0.000189
DNM1	ENSG00000106976.18	0.000198
RP11-108K3.2	ENSG00000259306.2	0.0002
APC2	ENSG00000115266.11	0.000202
C20orf203	ENSG00000198547.8	0.000209
RIMKLB	ENSG00000166532.15	0.000238
PPFIA4	ENSG00000143847.15	0.000248
RP11-367H1.1	ENSG00000273113.1	0.000252
RP11-563J2.3	ENSG00000212743.2	0.000274
RP11-323F24.3	ENSG00000276524.1	0.000282
ALMS1-IT1	ENSG00000230002.2	0.000285
GRSF1	ENSG00000132463.13	0.000294
SMCO3	ENSG00000179256.2	0.0003
UBE2D2	ENSG00000131508.15	0.000307
AC006273.5	ENSG00000267530.2	0.000343
AC068580.6	ENSG00000235027.1	0.000364
COQ2	ENSG00000173085.13	0.000381
HCN2	ENSG00000099822.2	0.000413
GIPC2	ENSG00000137960.5	0.000418
FAM65A	ENSG00000039523.17	0.000426
RP11-834C11.7	ENSG00000250654.7	0.000478
CCBE1	ENSG00000183287.13	0.000508
HSPA1L	ENSG00000204390.9	0.00054
HOXC8	ENSG00000037965.5	0.000549
ZNF248	ENSG00000198105.11	0.00055
AC093616.4	ENSG00000234231.3	0.000558
EIF3J-AS1	ENSG00000179523.4	0.000566
KPNA2	ENSG00000182481.8	0.000572
ATOH1	ENSG00000172238.4	0.000648
MRPL37	ENSG00000116221.15	0.000655
RP11-88E10.5	ENSG00000274922.1	0.000666
LBX2-AS1	ENSG00000257702.3	0.000666
RRNAD1	ENSG00000143303.11	0.000672
CTD-2035E11.5	ENSG00000272144.1	0.000672
NAT2	ENSG00000156006.4	0.000686
CTB-25B13.12	ENSG00000267317.2	0.00069
CRLF1	ENSG00000006016.10	0.000702
RP11-496I9.1	ENSG00000254815.5	0.000725
CPT2	ENSG00000157184.5	0.000729
RP11-677M14.7	ENSG00000245498.6	0.00074
AC005154.8	ENSG00000226874.1	0.00077
TNNT2	ENSG00000118194.18	0.000773
OLFM2	ENSG00000105088.8	0.000816
BPI	ENSG00000101425.12	0.000828
DICER1-AS1	ENSG00000235706.7	0.000847
AGAP9	ENSG00000204172.11	0.000855
LBX2	ENSG00000179528.15	0.000863
TPM2	ENSG00000198467.13	0.000866
CLHC1	ENSG00000162994.15	0.000871
RP11-182J23.1	ENSG00000260070.1	0.000875
NIFK-AS1	ENSG00000236859.6	0.000875
HOOK1	ENSG00000134709.10	0.000878
MYCBP	ENSG00000214114.8	0.000906
AC012531.25	ENSG00000260597.1	0.000912
RP11-196G11.1	ENSG00000255439.6	0.000928
UQCRC1	ENSG00000010256.10	0.000928
RP11-325N19.3	ENSG00000246863.2	0.000995
RP11-598F7.4	ENSG00000249695.6	0.000996
RP11-563J2.2	ENSG00000215244.2	0.00101
BGLAP	ENSG00000242252.1	0.00103
PLAG1	ENSG00000181690.7	0.00105
EFNA2	ENSG00000099617.3	0.00107
AC004985.12	ENSG00000241057.1	0.0011
RP11-107N15.1	ENSG00000273209.1	0.00116
CTD-2575K13.6	ENSG00000268041.1	0.00118
CCDC154	ENSG00000197599.12	0.0012
CHMP7	ENSG00000147457.13	0.0012
RP11-46H11.12	ENSG00000236617.2	0.00121
KRT18P5	ENSG00000236670.1	0.00122
FAM178A	ENSG00000119906.11	0.00123
KCNJ14	ENSG00000182324.6	0.00124
GDE1	ENSG00000006007.11	0.00124
B4GALNT2	ENSG00000167080.8	0.00125
TUBA8	ENSG00000183785.14	0.00129
ANKRD24	ENSG00000089847.12	0.0013
RP11-626G11.4	ENSG00000260430.1	0.00134
AC078883.3	ENSG00000232788.1	0.00134
NTF4	ENSG00000225950.7	0.00138
CH17-472G23.2	ENSG00000223804.5	0.00138
RP1-178F15.4	ENSG00000272030.1	0.0014
KBTBD11	ENSG00000176595.3	0.0014
RP1-315G1.3	ENSG00000232412.1	0.00141
COLEC11	ENSG00000118004.17	0.00141
TMEM61	ENSG00000143001.4	0.00141
CACNA1C-AS1	ENSG00000246627.6	0.00146
RGS5	ENSG00000232995.7	0.00146
SFRP2	ENSG00000145423.4	0.00147
RP11-399K21.14	ENSG00000272692.1	0.00148
