# Supplementary material for: Profiling the lncRNA-miRNA-mRNA ceRNA network to reveal potential crosstalk between inflammatory bowel disease and colorectal cancer
Source: PeerJ. 2019 Aug 26;7:e7451. doi: 10.7717/peerj.7451 (PMC6714963; doi:10.7717/peerj.7451)
Supplement: Table S7 [file peerj-07-7451-s007.xlsx]

## Sheet: Supplymentary Table 7 DE-miRNA_
ID	log2(FC)	AveExpr	P.Value	change
hsa-miR-1260	1.11169	12.3791	0.042091	UP
hsa-miR-493	1.13783	3.86379	0.0402937	UP
hsa-miR-195	1.34238	5.51967	0.0386893	UP
hsa-miR-205	1.26186	4.44782	0.0278813	UP
hsa-miR-1246	1.34562	6.29064	0.0273843	UP
hsa-miR-214	1.13772	6.09173	0.0199683	UP
hsa-miR-141	1.67452	5.73575	0.0157701	UP
hsa-miR-23a	-1.21762	10.5931	0.0133368	DOWN
hsa-miR-497	1.03862	8.091	0.0129723	UP
hsa-miR-10a	-1.03515	10.2229	0.0127336	DOWN
hsa-miR-143	1.79164	10.1719	0.0119904	UP
hsa-miR-1178	1.44105	4.41663	0.0119532	UP
hsa-miR-127-3p	1.2913	3.84229	0.00956132	UP
hsa-miR-320b	1.05115	4.2972	0.00932557	UP
hsa-miR-381	1.33439	4.24975	0.00923162	UP
hsa-miR-587	-1.01232	3.22401	0.00869951	DOWN
hsa-miR-1250	-1.11473	3.1724	0.00835193	DOWN
hsa-miR-566	-1.0019	5.39889	0.00675181	DOWN
hsa-miR-216a	1.04065	5.34653	0.00673222	UP
hsa-miR-630	1.64599	5.5681	0.00630785	UP
hsa-miR-151-5p	1.29292	7.00331	0.00608262	UP
hsa-miR-1290	1.37541	3.06255	0.00572412	UP
hsa-miR-27a	1.51698	6.11476	0.00495769	UP
hsa-miR-548g	-1.27212	5.34615	0.00493637	DOWN
hsa-miR-296-5p	1.10187	5.83338	0.00464569	UP
hsa-miR-718	-1.02816	4.3547	0.00441723	DOWN
hsa-miR-331-3p	1.65648	6.14674	0.00433736	UP
hsa-miR-634	-1.23135	4.63263	0.00379886	DOWN
hsa-miR-130a	1.07333	3.64773	0.00363061	UP
hsa-miR-490-3p	1.13898	5.16005	0.00362827	UP
hsa-miR-186	2.07927	5.11151	0.00359001	UP
hsa-miR-429	1.15733	4.59905	0.00331321	UP
hsa-miR-140-5p	1.44662	5.12416	0.00313138	UP
hsa-miR-526b	-1.00642	5.2339	0.00301205	DOWN
hsa-miR-135b	1.88852	4.81191	0.00292008	UP
hsa-miR-520e	1.03474	5.54298	0.00268149	UP
hsa-miR-152	1.32815	4.4569	0.00267679	UP
hsa-miR-1286	-1.07244	4.40081	0.00264213	DOWN
hsa-miR-551b	-1.17956	5.87067	0.00249185	DOWN
hsa-miR-93	1.07244	5.79145	0.00242264	UP
hsa-miR-574-5p	-1.03911	7.40048	0.00240819	DOWN
hsa-miR-151-3p	1.85551	5.66485	0.00229327	UP
hsa-miR-210	1.59501	4.38488	0.001799	UP
hsa-miR-423-3p	1.57223	6.1172	0.00158636	UP
hsa-miR-2117	-1.00226	5.79619	0.00155443	DOWN
hsa-miR-651	-1.20896	6.0203	0.00152924	DOWN
hsa-miR-495	-1.14146	6.216	0.00145401	DOWN
hsa-miR-769-5p	-1.17494	4.95862	0.00144238	DOWN
hsa-miR-31	1.23519	4.98985	0.00140819	UP
hsa-miR-34a	2.14215	6.38608	0.00130064	UP
hsa-miR-548d-3p	-1.18976	5.66189	0.00117638	DOWN
hsa-miR-376c	1.37653	5.44257	0.00106828	UP
hsa-miR-506	-1.28331	4.15012	0.000905733	DOWN
hsa-miR-548f	-1.22356	4.78522	0.000890449	DOWN
hsa-miR-300	-1.12358	5.78968	0.000830608	DOWN
hsa-miR-193a-3p	-1.81888	8.38829	0.000712734	DOWN
hsa-miR-379	-1.15917	5.64379	0.00068659	DOWN
hsa-miR-455-3p	-1.44522	6.7116	0.000606274	DOWN
hsa-miR-1979	1.45796	5.85551	0.000593078	UP
hsa-miR-10b	-1.31007	8.3966	0.000517222	DOWN
hsa-miR-640	1.01296	3.42744	0.000364658	UP
hsa-miR-374b	1.81248	5.69428	0.000343631	UP
hsa-miR-450b-5p	-1.05325	5.31633	0.000328241	DOWN
hsa-miR-523	-1.70491	7.09346	0.000170473	DOWN
hsa-miR-19a	1.25463	4.83175	0.000155171	UP
hsa-miR-1291	-1.21761	3.48292	0.000119049	DOWN
hsa-miR-584	-1.26107	5.21283	0.000106219	DOWN
hsa-miR-615-5p	-1.5772	6.02447	9.67e-05	DOWN
hsa-miR-106b	1.7762	7.2111	6.04e-05	UP
hsa-miR-655	-1.55857	6.16342	5.95e-05	DOWN
hsa-miR-548a-3p	-1.21232	4.98407	3.81e-05	DOWN
hsa-miR-453	-1.76672	6.76055	2.65e-05	DOWN
hsa-miR-374a	1.7826	3.94203	1.99e-05	UP
hsa-miR-1974	3.34254	6.69438	4.04e-06	UP
