# Supplementary material for: Profiling the lncRNA-miRNA-mRNA ceRNA network to reveal potential crosstalk between inflammatory bowel disease and colorectal cancer
Source: PeerJ. 2019 Aug 26;7:e7451. doi: 10.7717/peerj.7451 (PMC6714963; doi:10.7717/peerj.7451)
Supplement: Table S9 [file peerj-07-7451-s009.xlsx]

## Sheet: Supplymentary Table 9 DEGs expr
ID	TCGA CRCvsNormal	GSE10714 IBDvsNormal	GSE4183 IBDvsNormal	GSE10714 CRCvsIBD	GSE4183 CRCvsIBD
CXCL8	4.042	6.905	4.842	0	2
ALDH4A1	1.283	0	2.072	0	1.833
AXIN2	2.507	0	-1.424	1.673	1.789
HNF4A	3.954	0	-1.298	0	1.788
NTRK2	-1.142	0	-1.097	0	1.712
AMACR	2.108	-1.313	-1.151	0	1.63
DPP10	-1.065	0	-2.094	0	1.593
NPIPA5	-1.867	0	-1.717	1.186	1.548
DPP10-AS1	-1.451	0	-2.569	0	1.5
RAB3IP	1.845	0	-1.852	1.217	1.476
TONSL	1.287	0	-1.098	0	1.46
CAB39L	-1.905	0	-1.267	2.198	1.403
CDHR1	1.29	0	-2.57	0	1.367
LINC01106	1.543	-2.072	0	1.834	1.359
CYP2S1	4.647	-1.903	-1.203	1.462	1.336
TOP1MT	1.759	-1.231	0	1.178	1.326
PDE3A	-2.048	0	-1.521	0	1.297
VAV3	1.998	0	-1.108	0	1.241
CSF1	-1.401	0	-1.511	0	1.225
GHR	-1.755	0	-1.618	0	1.223
TEAD4	2.042	1.608	1.679	0	1.185
IYD	2.685	0	-1.103	0	1.159
DIO3OS	-1.62	0	-2.08	0	1.139
CFTR	3.545	0	-1.568	0	1.125
PI15	-1.425	5.616	0	-3.759	1.121
ENTPD2	1.018	-2.131	0	2.404	1.085
NFE2L3	3.465	1.399	1.493	0	1.059
HMGA2	1.364	-1.173	-1.089	0	1.052
ATP9A	1.058	-1.474	-1.224	1.144	1.044
RNF150	-2.883	0	-1.086	0	1.017
PXMP4	1.016	-1.382	0	1.224	1.011
GSPT1	1.091	0	-0.384	0	1.002
NUDT14	1.581	-2.227	0	1.989	0
G0L	-1.408	1.925	0	1.549	0
EXPH5	1.255	-1.815	-1.545	1.432	0
RAD52	-1.016	-1.779	0	1.361	0
APOD	-3.175	-1.272	0	1.068	0
QPRT	2.021	-1.423	0	1.008	0
TCF4	-1.475	1.469	0.882	-1.012	0
C1R	-1.184	1.497	1.491	-1.016	0
LCK	1.06	1.189	0	-1.022	0
DENND5A	-1.924	1.628	0	-1.055	0
ANGPTL2	-1.438	2.103	1.687	-1.09	0
DENND2D	1.434	1.147	0	-1.103	0
QKI	-1.493	2.122	1.111	-1.106	0
ERO1L	1.628	1.464	1.746	-1.11	0
ITPR1	-2.656	1.622	0.824	-1.114	0
FKBP11	1.317	1.386	1.496	-1.117	0
PLEKHO2	-1.003	1.138	1.07	-1.118	0
DDR2	-3.227	1.49	0	-1.137	0
TNFRSF11B	1.92	1.553	0	-1.145	0
DUSP6	1.285	1.402	0	-1.164	0
C11orf96	-1.971	1.871	0	-1.179	0
FAM20C	-1.514	1.695	0	-1.193	0
DYSF	-1.314	1.977	1.45	-1.218	0
THBD	-1.144	2.446	1.649	-1.225	0
FAM65C	-2.893	1.614	1.666	-1.227	0
HELZ2	1.575	1.75	0	-1.238	0
ADAMTS1	-2.715	2.878	0	-1.239	0
MXRA5	1.768	1.415	1.577	-1.244	0
SAMHD1	-1.113	1.365	0.999	-1.252	0
PTGS1	-3.123	1.64	0	-1.27	0
LYN	1.771	1.61	1.619	-1.272	0
C1S	-1.759	1.465	0	-1.274	0
WIPF1	-1.024	1.219	0.894	-1.289	0
KLHL5	-1.948	1.986	1.681	-1.296	0
RBMS1	-2.079	1.875	1.809	-1.302	0
TRIM22	-1.051	1.368	1.36	-1.312	0
CHST15	-1.591	1.708	1.594	-1.316	0
RAC2	1.29	1.125	1.349	-1.317	0
CD55	1.491	2.575	3.065	-1.352	0
ENPP2	-1.602	1.268	0	-1.357	0
MEOX1	-1.191	2.714	1.585	-1.363	0
NCOA7	1.725	2.173	1.619	-1.381	0
SH3BP5	-1.002	1.303	0	-1.394	0
GCH1	1.069	1.382	0	-1.424	0
RGS2	-3.474	1.269	0	-1.427	0
MMP12	3.698	3.513	2.482	-1.438	0
HLX	-2.343	1.636	1.537	-1.451	0
CFB	1.66	3.388	2.869	-1.455	0
DUSP1	-1.55	1.546	0	-1.456	0
ANKRD22	3.813	2.428	1.512	-1.474	0
TRIM15	2.564	1.473	0	-1.485	0
HCLS1	-1.049	1.406	0	-1.495	0
FAM129A	-4.032	2.125	1.605	-1.509	0
GIMAP8	-1.187	1.386	0	-1.515	0
TAP2	1.019	1.989	1.01	-1.523	0
IL1R1	-1.593	1.212	0	-1.561	0
SERPING1	-1.938	1.708	1.52	-1.635	0
RTEL1-TNFRSF6B	-1.206	3.685	2.653	-1.65	0
CEBPD	-1.936	1.37	0	-1.66	0
IFI30	1.734	1.646	0	-1.685	0
SLC7A11	1.56	2.971	1.803	-1.687	0
ANKRD44	-1.332	1.639	0	-1.693	0
CCDC69	-3.991	1.487	0	-1.697	0
OSMR	-1.538	3.06	1.288	-1.72	0
RGS1	-1.039	1.815	0	-1.724	0
RAB31	-1.106	2.483	2.095	-1.753	0
ENTHD2	-1.309	-1.973	0	-1.802	0
OASL	1.724	1.657	0	-1.849	0
GADD45B	-1.673	1.923	0	-1.856	0
SNX10	1.404	1.976	0	-1.88	0
CLEC2B	-1.122	1.566	0	-1.884	0
SNX20	1.137	2.483	0	-1.953	0
AMOTL1	-2.948	1.523	1.23	-1.968	0
GK	1.492	2.101	0	-2.005	0
IRAK3	-1.258	2.155	1.73	-2.034	0
CHRDL1	-4.155	2.499	0	-2.076	0
FCGR3A	1.508	3.129	2.92	-2.079	0
PLAUR	2.236	2.563	1.281	-2.143	0
ADM	-1.038	2.878	2.304	-2.159	0
TIFA	1.004	1.62	1.317	-2.161	0
LILRB3	-1.008	2.213	0	-2.165	0
MMP9	3.555	2.643	3.042	-2.334	0
CCL3	1.753	2.094	2.472	-2.336	0
CXCL2	1.132	4.656	3.529	-2.392	0
PLAU	1.991	3.43	2.559	-2.439	0
STEAP4	-1.95	2.541	1.086	-2.505	0
PKHD1L1	-1.484	2.86	0	-2.604	0
CCL4	1.292	2.676	0	-2.651	0
CXCL3	3.571	5.261	4.193	-2.652	0
TDO2	1.013	4.245	2.341	-2.794	0
CHI3L1	2.706	6.065	5.993	-2.819	0
CXCL1	3.768	5.213	4.517	-2.869	0
IL1B	2.123	5.529	3.68	-3.34	0
BCL2A1	1.438	4.816	3.335	-3.389	0
NPTX2	-1.427	3.326	0	-3.595	0
PRKCB	-1.795	1.605	1.254	-1.524	-1.016
GBP2	-1.24	2.303	1.309	-1.876	-1.016
MMRN1	-2.353	0	1.811	0	-1.039
TBC1D1	-1.879	1.111	0.771	0	-1.043
DAPP1	1.084	1.939	1.483	-1.636	-1.044
PCDH7	-1.978	1.87	1.556	-1.31	-1.049
CADM1	-1.069	0	1.037	0	-1.05
C4BPA	1.236	3.472	2.798	0	-1.056
AGPAT4	-1.1	0	2.01	-1.837	-1.072
PLEKHG2	-1.415	3.219	2.696	0	-1.074
PIK3AP1	1.471	1.865	1.328	-1.814	-1.077
GABBR1	-3.118	4.126	3.612	-3.004	-1.078
XDH	1.398	0	1.477	-1.863	-1.094
PTGDS	-1.873	1.997	2.222	0	-1.105
PSMB9	2.013	1.793	1.981	-1.462	-1.127
IL10RA	-1.061	1.5	0	-1.788	-1.138
STOM	-1.97	2.96	1.801	-2.049	-1.146
CPXM1	1.648	0	3.115	-2.187	-1.158
CHD3	-1.593	0	2.178	0	-1.164
PLA2G7	1.674	1.88	1.327	-2.184	-1.167
GAB3	-1.134	2.998	0	-1.341	-1.176
PAPLN	-1.867	1.674	1.305	-1.617	-1.18
TAP1	1.522	2.144	1.856	-1.76	-1.194
C4A	-1.662	1.786	2.34	0	-1.206
BCL6	-2.676	3.09	1.97	-1.882	-1.206
PDZK1IP1	4.718	2.389	2.612	0	-1.235
PLEKHO1	-3.456	1.877	0	-1.5	-1.253
KCND3	-1.463	2.668	2.218	-1.644	-1.27
FAM49A	-1.467	1.448	1.049	-2.097	-1.302
CHRDL2	-2.481	3.485	2.585	0	-1.315
BATF2	1.546	2.054	0	-1.878	-1.325
CLU	-3.701	1.839	2.055	-1.314	-1.327
LTB	1.623	1.577	0	-1.726	-1.344
IL1RL1	-1.224	3.283	0.737	0	-1.357
PI3	3.507	4.328	4.322	0	-1.398
NKG7	1.041	0	1.735	-1.476	-1.443
FCGR1A	1.218	2.428	2.104	-2.136	-1.481
LAMP3	1.766	2.559	2.713	-2.013	-1.484
IL4I1	1.618	4.52	0	-2.566	-1.552
DOCK4	-1.033	1.789	0	-1.658	-1.57
CKAP2	2.39	0	1.503	-1.98	-1.594
IL1RN	2.208	5.564	4.476	-3.336	-1.61
CASP5	1.019	2.165	1.793	-2.41	-1.651
C4BPB	1.703	4.43	4.519	0	-1.656
CXCL10	3.194	4.25	2.594	-4.276	-1.791
ACKR1	-3.389	0	2.613	-1.389	-1.804
STAT1	1.166	1.78	1.374	-1.437	-1.805
DUOXA2	2.604	4.265	6.55	0	-1.831
KCNN3	-1.324	4.46	4.819	-3.247	-1.844
HMCN2	-3.081	0	1.843	0	-1.933
C1orf228	-1.151	0	1.789	0	-1.958
IGHV1-69	1.322	0	2.137	0	-1.98
SLC6A14	1.672	6.085	5.898	-2.943	-2.023
SERPI03	-2.578	3.785	5.456	0	-2.069
CXCL11	2.607	5.429	4.298	-3.7	-2.092
NOS2	2.073	3.608	3.208	-3.261	-2.31
IGHG1	3.986	0	2.235	-2.837	-2.372
CXCL9	2.755	4.462	3.075	-4.477	-2.519
KLK10	3.487	0	6.65	0	-2.985
IDO1	1.599	5.356	4.019	-5.293	-3.072
