# Supplementary material for: Profiling the lncRNA-miRNA-mRNA ceRNA network to reveal potential crosstalk between inflammatory bowel disease and colorectal cancer
Source: PeerJ. 2019 Aug 26;7:e7451. doi: 10.7717/peerj.7451 (PMC6714963; doi:10.7717/peerj.7451)
Supplement: Table S11 [file peerj-07-7451-s011.xlsx]

## Sheet: Supplementary Table 11 informat
name	log2(FC)	Type
DPP10-AS1	1.4995	lncRNA
LINC01106	1.83378	lncRNA
DIO3OS	1.13915	lncRNA
GAB3	-1.34147	mRNA
IL10RA	-1.78776	mRNA
SNX10	-1.88004	mRNA
KLHL5	-1.07675	mRNA
LAMP3	-2.01302	mRNA
MMRN1	-1.0388	mRNA
SNX20	-1.9529	mRNA
NPTX2	-3.59524	mRNA
OSMR	-1.71974	mRNA
STOM	-1.47242	mRNA
PDZK1IP1	-1.14828	mRNA
TAP2	-1.52317	mRNA
PDE3A	1.29733	mRNA
PLEKHG2	-1.07405	mRNA
SERPING1	-1.635	mRNA
GIMAP8	-1.51489	mRNA
SLC6A14	-2.94326	mRNA
TDO2	-2.79387	mRNA
RGS1	-1.95719	mRNA
TIFA	-1.37049	mRNA
TBC1D1	-1.04265	mRNA
RNF150	-1.03094	mRNA
STEAP4	-2.50503	mRNA
ACKR1	-1.38942	mRNA
TRIM22	-1.31175	mRNA
AMACR	1.41523	mRNA
THBD	-1.21367	mRNA
ADAMTS1	-1.23878	mRNA
ANGPTL2	-1.0897	mRNA
HMCN2	-1.93267	mRNA
ANKRD22	-1.23629	mRNA
IDO1	-5.2927	mRNA
AGPAT4	-1.83745	mRNA
ATP9A	1.84336	mRNA
APOD	1.06787	mRNA
IGHG1	-1.07127	mRNA
BCL2A1	-3.38897	mRNA
CHD3	-1.16426	mRNA
IL1RL1	-1.35729	mRNA
CHRDL1	-2.07647	mRNA
CHST15	-1.3161	mRNA
CKAP2	-1.9119	mRNA
C4BPB	-1.65568	mRNA
BCL6	-2.49206	mRNA
IL1RN	-2.28409	mRNA
CADM1	-1.04995	mRNA
IRAK3	-2.17148	mRNA
CXCL10	-4.27575	mRNA
CLU	-2.25223	mRNA
STAT1	-2.09969	mRNA
SLC7A11	-1.80227	mRNA
CXCL2	-2.39183	mRNA
CSF1	1.22512	mRNA
CCDC69	-1.31097	mRNA
HNF4A	1.78835	mRNA
PLAU	-2.34079	mRNA
CYP2S1	1.46171	mRNA
DAPP1	-2.35523	mRNA
QKI	-1.38535	mRNA
HELZ2	-1.23834	mRNA
LCK	-1.20561	mRNA
CFB	-1.45503	mRNA
AXIN2	1.65656	mRNA
CFTR	1.12527	mRNA
HMGA2	1.05163	mRNA
LTB	-1.72648	mRNA
MMP9	-2.33441	mRNA
CHI3L1	-2.89846	mRNA
CAB39L	1.72478	mRNA
MEOX1	-1.36251	mRNA
CXCL1	-2.86852	mRNA
CLEC2B	-1.88413	mRNA
MXRA5	-1.2439	mRNA
FKBP11	-1.27199	mRNA
GABBR1	-3.00356	mRNA
IYD	1.1594	mRNA
GADD45B	-1.97586	mRNA
KCND3	-1.64436	mRNA
GBP2	-1.27369	mRNA
AMOTL1	-1.96751	mRNA
KCNN3	-2.25285	mRNA
GCH1	-1.42433	mRNA
CXCL11	-3.98163	mRNA
GNAL	1.54903	mRNA
GK	-2.21332	mRNA
PAPLN	-1.61733	mRNA
HLX	-1.45132	mRNA
VAV3	1.24055	mRNA
PXMP4	1.22441	mRNA
IFI30	-1.68509	mRNA
QPRT	1.00758	mRNA
DOCK4	-1.65832	mRNA
IL1R1	-1.56129	mRNA
CXCL9	-4.47725	mRNA
RAD52	1.36081	mRNA
WIPF1	-1.2886	mRNA
C11orf96	-1.1793	mRNA
DUSP6	-1.16428	mRNA
GSPT1	1.00186	mRNA
ITPR1	-1.24445	mRNA
PI3	-1.1043	mRNA
KLK10	-2.98515	mRNA
OASL	-1.23006	mRNA
NCOA7	-1.38111	mRNA
TAP1	-1.75987	mRNA
PCDH7	-1.31002	mRNA
PI15	-3.75883	mRNA
TONSL	1.14229	mRNA
PRKCB	-2.11084	mRNA
RBMS1	-1.27173	mRNA
TCF4	-1.02272	mRNA
PIK3AP1	-1.81416	mRNA
TNFRSF11B	-1.12862	mRNA
C1R	-1.01552	mRNA
PLAUR	-1.47949	mRNA
ADM	-2.15924	mRNA
DPP10	1.59312	mRNA
ANKRD44	-1.59179	mRNA
PLEKHO2	-1.11763	mRNA
DYSF	-1.21808	mRNA
NTRK2	1.71216	mRNA
PTGS1	-1.25988	mRNA
ALDH4A1	1.83269	mRNA
CD55	-1.54804	mRNA
BATF2	-1.8782	mRNA
CEBPD	-1.66	mRNA
RAB31	-1.241	mRNA
PSMB9	-1.46191	mRNA
PTGDS	-1.27819	mRNA
RAB3IP	1.28215	mRNA
EXPH5	1.43172	mRNA
RGS2	-1.42737	mRNA
FAM20C	-1.19336	mRNA
FCGR1A	-2.13598	mRNA
FAM49A	-1.66147	mRNA
SH3BP5	-1.39353	mRNA
GHR	1.22339	mRNA
HCLS1	-1.49548	mRNA
hsa-miR-127-5p	1.2913	miRNA
hsa-miR-615-5p	-1.5772	miRNA
hsa-miR-193a-5p	-1.81888	miRNA
hsa-miR-140-5p	1.44662	miRNA
hsa-miR-27a-3p	1.51698	miRNA
hsa-miR-34a-5p	2.14215	miRNA
hsa-miR-193a-3p	-1.81888	miRNA
hsa-miR-214-3p	1.13772	miRNA
hsa-miR-455-5p	-1.44522	miRNA
hsa-miR-423-5p	1.57223	miRNA
hsa-miR-651-3p	-1.20896	miRNA
hsa-miR-130a-5p	1.07333	miRNA
hsa-miR-296-5p	1.10187	miRNA
hsa-miR-574-5p	-1.03911	miRNA
hsa-miR-615-3p	-1.5772	miRNA
