# Supplementary material for: Profiling the lncRNA-miRNA-mRNA ceRNA network to reveal potential crosstalk between inflammatory bowel disease and colorectal cancer
Source: PeerJ. 2019 Aug 26;7:e7451. doi: 10.7717/peerj.7451 (PMC6714963; doi:10.7717/peerj.7451)
Supplement: Table S12 [file peerj-07-7451-s012.xlsx]

## Sheet: Table 3 information of PPI netw
name	Degree unDir	log2(FC)
STAT1	22	-2.09969
MMP9	20	-2.33441
CXCL10	18	-4.27575
CSF1	17	1.22512
CXCL1	15	-2.86852
CXCL9	14	-4.47725
IL1R1	12	-1.56129
IL1RN	12	-2.28409
CXCL11	11	-3.98163
PSMB9	11	-1.46191
FCGR1A	11	-2.13598
CXCL2	10	-2.39183
GBP2	10	-1.27369
IDO1	9	-5.2927
LCK	9	-1.20561
IL10RA	9	-1.78776
OASL	9	-1.23006
CLU	8	-2.25223
CD55	8	-1.54804
PLAU	6	-2.34079
TRIM22	6	-1.31175
SERPING1	5	-1.635
IFI30	5	-1.68509
CFB	5	-1.45503
GABBR1	5	-3.00356
THBD	5	-1.21367
PLAUR	4	-1.47949
C1R	4	-1.01552
DAPP1	4	-2.35523
ITPR1	4	-1.24445
BCL6	4	-2.49206
HNF4A	4	1.78835
HCLS1	4	-1.49548
NTRK2	4	1.71216
PI3	4	-1.1043
TDO2	3	-2.79387
TAP1	3	-1.75987
PTGDS	3	-1.27819
VAV3	3	1.24055
PRKCB	3	-2.11084
CHI3L1	3	-2.89846
RGS1	3	-1.95719
FAM20C	3	-1.19336
AXIN2	3	1.65656
KCND3	3	-1.64436
IRAK3	2	-2.17148
TAP2	2	-1.52317
PTGS1	2	-1.25988
HELZ2	2	-1.23834
MMRN1	2	-1.0388
PIK3AP1	2	-1.81416
CFTR	2	1.12527
STOM	2	-1.47242
CHRDL1	2	-2.07647
PCDH7	2	-1.31002
QPRT	2	1.00758
TNFRSF11B	2	-1.12862
APOD	2	1.06787
GADD45B	2	-1.97586
GSPT1	2	1.00186
ANKRD22	2	-1.23629
BATF2	2	-1.8782
RGS2	2	-1.42737
SLC6A14	2	-2.94326
CHD3	2	-1.16426
BCL2A1	2	-3.38897
GHR	1	1.22339
CEBPD	1	-1.66
LTB	1	-1.72648
SH3BP5	1	-1.39353
DPP10	1	1.59312
ACKR1	1	-1.38942
HLX	1	-1.45132
WIPF1	1	-1.2886
GAB3	1	-1.34147
SNX10	1	-1.88004
SNX20	1	-1.9529
CADM1	1	-1.04995
PDE3A	1	1.29733
GCH1	1	-1.42433
GNAL	1	1.54903
KCNN3	1	-2.25285
ADAMTS1	1	-1.23878
IL1RL1	1	-1.35729
KLHL5	1	-1.07675
TBC1D1	1	-1.04265
GK	1	-2.21332
RBMS1	1	-1.27173
SLC7A11	1	-1.80227
KLK10	1	-2.98515
STEAP4	1	-2.50503
TCF4	1	-1.02272
GIMAP8	1	-1.51489
OSMR	1	-1.71974
PI15	1	-3.75883
TIFA	1	-1.37049
DOCK4	1	-1.65832
DUSP6	1	-1.16428
