# Supplementary material for: Profiling the lncRNA-miRNA-mRNA ceRNA network to reveal potential crosstalk between inflammatory bowel disease and colorectal cancer
Source: PeerJ. 2019 Aug 26;7:e7451. doi: 10.7717/peerj.7451 (PMC6714963; doi:10.7717/peerj.7451)
Supplement: Table S13 [file peerj-07-7451-s013.xlsx]

## Sheet: TF
Term	Count	PValue	Genes
PPARG	107	0.0201541	CADM1, OSMR, MMP9, PTGS1, FAM20C, CXCL11, MMRN1, CXCL10, KLHL5, FAM49A, DYSF, APOD, RBMS1, PI15, KCND3, SERPING1, PLAUR, THBD, HNF4A, LINC01106, ADAMTS1, GBP2, IL1R1, CLU, IRAK3, ALDH4A1, AXIN2, TCF4, ANGPTL2, CKAP2, VAV3, CFB, SLC6A14, CHI3L1, PSMB9, DOCK4, PDZK1IP1, LAMP3, RGS2, NTRK2, QPRT, GK, HELZ2, DPP10, GABBR1, RAB3IP, TNFRSF11B, HLX, PXMP4, QKI, KLK10, PIK3AP1, CHST15, LTB, GHR, BATF2, A…
AP1	91	6.16e-05	CADM1, OSMR, MMP9, CYP2S1, FAM20C, DPP10, PTGS1, AMOTL1, CXCL11, TNFRSF11B, FAM49A, DYSF, HLX, QKI, KLK10, CHST15, AGPAT4, RBMS1, GHR, PI15, KCND3, BATF2, DIO3OS, TIFA, NCOA7, CFTR, PCDH7, HMGA2, PLAUR, PRKCB, GNAL, CHRDL1, THBD, ADM, PTGDS, ANKRD22, ADAMTS1, GADD45B, FKBP11, SNX10, CSF1, CLU, IFI30, C1R, GCH1, IRAK3, PLEKHG2, DAPP1, NPTX2, IL10RA, TAP2, FCGR1A, TAP1, PLEKHO2, ALDH4A1, BCL6, WIPF…
STAT5A	85	0.000623	CADM1, OSMR, HELZ2, MMP9, CYP2S1, DPP10, AMOTL1, CXCL11, MMRN1, RAB3IP, CXCL10, TNFRSF11B, FAM49A, DYSF, PXMP4, QKI, PIK3AP1, LTB, RBMS1, PI15, GHR, KCND3, BATF2, BCL2A1, ACKR1, TIFA, NCOA7, CFTR, PCDH7, HMGA2, RAD52, SLC7A11, PRKCB, CHRDL1, ADM, PTGDS, HNF4A, ATP9A, LINC01106, LCK, ADAMTS1, GADD45B, FKBP11, CAB39L, CSF1, CXCL2, CXCL9, PLEKHG2, DAPP1, NPTX2, TAP2, TAP1, BCL6, WIPF1, TCF4, TBC1D1,…
RFX1	82	0.0276861	CADM1, OSMR, HELZ2, MMP9, PTGS1, DPP10, GABBR1, CXCL11, RAB3IP, CXCL10, KLHL5, TNFRSF11B, FAM49A, DYSF, APOD, HLX, PXMP4, QKI, KLK10, PIK3AP1, CHST15, AGPAT4, RBMS1, PI15, GHR, KCND3, BATF2, BCL2A1, ACKR1, NCOA7, DIO3OS, PCDH7, HMGA2, PRKCB, GNAL, CHRDL1, ADM, HNF4A, ANKRD22, LINC01106, LCK, ADAMTS1, SNX10, CAB39L, CSF1, CLU, CXCL9, GCH1, PLEKHG2, DAPP1, NPTX2, IL10RA, PLEKHO2, BCL6, TCF4, TBC1D1…
CEBPB	81	0.00185187	STEAP4, CADM1, HELZ2, CYP2S1, PTGS1, DPP10, GABBR1, KLHL5, FAM49A, DYSF, QKI, KLK10, PIK3AP1, AGPAT4, LTB, RBMS1, PI15, GHR, KCND3, ACKR1, TIFA, NCOA7, DIO3OS, CFTR, SERPING1, PCDH7, HMGA2, RAD52, SLC7A11, PRKCB, STOM, GNAL, CHRDL1, ADM, HNF4A, GADD45B, FKBP11, SNX10, CAB39L, CSF1, CLU, IFI30, C1R, GCH1, PLEKHG2, NPTX2, IL10RA, PLEKHO2, BCL6, WIPF1, TCF4, TBC1D1, AXIN2, CHD3, CKAP2, VAV3, CFB, TO…
NFKB	74	0.0016594	CADM1, HELZ2, MMP9, CYP2S1, PTGS1, DPP10, GABBR1, AMOTL1, CXCL11, RAB3IP, CXCL10, TDO2, DYSF, APOD, QKI, KLK10, PIK3AP1, CHST15, AGPAT4, LTB, RBMS1, PI15, GHR, KCND3, BCL2A1, ACKR1, DIO3OS, CFTR, SERPING1, PCDH7, SLC7A11, PRKCB, GNAL, CHRDL1, HNF4A, LCK, GADD45B, SNX10, CXCL1, CXCL2, IFI30, C1R, PLEKHG2, NPTX2, IL10RA, TAP2, TAP1, TCF4, AXIN2, ANGPTL2, CHD3, SNX20, VAV3, IL1RL1, TONSL, CFB, HCLS1…
PAX6	73	0.0356681	CADM1, HELZ2, MMP9, PTGS1, DPP10, GABBR1, MMRN1, KLHL5, FAM49A, DYSF, APOD, QKI, PIK3AP1, LTB, RBMS1, PI15, GHR, KCND3, ACKR1, NCOA7, DIO3OS, CFTR, PCDH7, HMGA2, RAD52, SLC7A11, PRKCB, STOM, CHRDL1, ADM, PTGDS, HNF4A, LCK, ADAMTS1, GADD45B, IL1R1, CLU, C1R, IRAK3, PLEKHG2, IL10RA, TAP2, TAP1, ALDH4A1, BCL6, WIPF1, TCF4, TBC1D1, CHD3, CKAP2, VAV3, CFB, HCLS1, IL1RN, AMACR, SLC6A14, EXPH5, C4BPB, P…
TATA	73	0.0392835	STEAP4, CADM1, OSMR, PTGS1, DPP10, MMRN1, RAB3IP, TNFRSF11B, TDO2, FAM49A, DYSF, QKI, CHST15, AGPAT4, LTB, RBMS1, GHR, KCND3, NCOA7, CFTR, PCDH7, HMGA2, SLC7A11, PRKCB, GNAL, CHRDL1, THBD, PTGDS, HNF4A, ANKRD22, ADAMTS1, FKBP11, SNX10, CXCL1, CAB39L, CSF1, CXCL2, GCH1, IRAK3, PLEKHG2, DAPP1, IL10RA, ALDH4A1, BCL6, WIPF1, TBC1D1, TCF4, AXIN2, CHD3, VAV3, IL1RL1, AMACR, CHI3L1, EXPH5, PDE3A, STAT1,…
IRF7	72	0.000222	STEAP4, CADM1, OSMR, CYP2S1, DPP10, GABBR1, AMOTL1, MMRN1, CXCL10, KLHL5, TNFRSF11B, FAM49A, DYSF, HLX, QKI, KLK10, RBMS1, GHR, KCND3, BATF2, TIFA, NCOA7, SERPING1, PCDH7, RAD52, HMGA2, SLC7A11, PRKCB, CHRDL1, PTGDS, ADM, HNF4A, LINC01106, FKBP11, SNX10, IL1R1, CAB39L, CSF1, CXCL9, C1R, PLEKHG2, DAPP1, IL10RA, TAP2, TAP1, ALDH4A1, PLEKHO2, BCL6, WIPF1, TCF4, TBC1D1, AXIN2, VAV3, IL1RL1, HCLS1, SL…
BACH1	69	0.0234251	CADM1, OSMR, CYP2S1, PTGS1, DPP10, FAM20C, GABBR1, CXCL11, FAM49A, TDO2, DYSF, APOD, HLX, PXMP4, CHST15, AGPAT4, LTB, RBMS1, PI15, GHR, KCND3, ACKR1, NCOA7, PCDH7, RAD52, HMGA2, SLC7A11, PRKCB, CHRDL1, ADM, FKBP11, GBP2, CXCL1, CSF1, CLU, C1R, IRAK3, PLEKHG2, DAPP1, NPTX2, IL10RA, TAP2, FCGR1A, TAP1, BCL6, WIPF1, TCF4, TBC1D1, CHD3, VAV3, CFB, IL1RN, SLC6A14, CHI3L1, EXPH5, C4BPB, PDE3A, PAPLN, I…
HFH3	68	7.21e-05	STEAP4, CADM1, OSMR, PTGS1, DPP10, GABBR1, MMRN1, RAB3IP, CXCL10, KLHL5, TNFRSF11B, FAM49A, DYSF, HLX, QKI, PIK3AP1, CHST15, AGPAT4, RBMS1, PI15, GHR, KCND3, ACKR1, NCOA7, CFTR, PCDH7, HMGA2, SLC7A11, PRKCB, GNAL, CHRDL1, HNF4A, LINC01106, FKBP11, CXCL1, CXCL9, C1R, GCH1, IRAK3, DAPP1, BCL6, WIPF1, TCF4, TBC1D1, AXIN2, ANGPTL2, CHD3, VAV3, IL1RN, AMACR, SLC6A14, EXPH5, PDE3A, STAT1, ITPR1, IYD, D…
RSRFC4	68	0.00761196	STEAP4, CADM1, MMP9, DPP10, FAM20C, GABBR1, AMOTL1, RAB3IP, KLHL5, TNFRSF11B, FAM49A, DYSF, APOD, HLX, PIK3AP1, AGPAT4, RBMS1, PI15, GHR, KCND3, ACKR1, NCOA7, DIO3OS, CFTR, SERPING1, PCDH7, HMGA2, SLC7A11, PRKCB, STOM, GNAL, CHRDL1, PTGDS, HNF4A, LCK, GADD45B, CAB39L, CSF1, CLU, GCH1, IRAK3, PLEKHG2, DAPP1, NPTX2, ALDH4A1, BCL6, WIPF1, TBC1D1, TCF4, AXIN2, CHD3, VAV3, HCLS1, AMACR, SLC6A14, CHI3L…
ISRE	67	0.00165527	CADM1, DPP10, AMOTL1, CXCL11, CXCL10, KLHL5, FAM49A, DYSF, APOD, QKI, PIK3AP1, CHST15, AGPAT4, RBMS1, GHR, KCND3, BATF2, ACKR1, NCOA7, TIFA, DIO3OS, CFTR, SERPING1, PCDH7, RAD52, HMGA2, SLC7A11, PRKCB, CHRDL1, HNF4A, ANKRD22, FKBP11, CAB39L, CXCL9, C1R, PLEKHG2, DAPP1, NPTX2, IL10RA, TAP2, FCGR1A, TAP1, BCL6, WIPF1, TCF4, AXIN2, CHD3, VAV3, IL1RN, AMACR, SLC6A14, CHI3L1, C4BPB, PDE3A, IDO1, ITPR1…
OCT	67	0.00683752	CADM1, OSMR, HELZ2, MMP9, DPP10, GABBR1, AMOTL1, MMRN1, KLHL5, TNFRSF11B, FAM49A, DYSF, QKI, KLK10, CHST15, RBMS1, GHR, KCND3, ACKR1, NCOA7, CFTR, PCDH7, HMGA2, SLC7A11, PRKCB, GNAL, CHRDL1, PTGDS, ADM, LCK, ADAMTS1, SNX10, CSF1, CXCL2, C1R, GCH1, IRAK3, DAPP1, TAP2, TAP1, PLEKHO2, BCL6, WIPF1, TCF4, TBC1D1, AXIN2, CHD3, SNX20, VAV3, EXPH5, PDE3A, CCDC69, ITPR1, DOCK4, PSMB9, IYD, PDZK1IP1, ANKRD…
RORA2	67	0.0132611	STEAP4, CADM1, OSMR, MMP9, PTGS1, DPP10, GABBR1, MMRN1, KLHL5, FAM49A, DYSF, PXMP4, PIK3AP1, LTB, RBMS1, PI15, GHR, KCND3, ACKR1, NCOA7, CFTR, SERPING1, PCDH7, HMGA2, RAD52, SLC7A11, PRKCB, STOM, CHRDL1, ADM, ANKRD22, ADAMTS1, IL1R1, CAB39L, CXCL2, PLEKHG2, NPTX2, ALDH4A1, PLEKHO2, BCL6, WIPF1, TCF4, TBC1D1, AXIN2, CHD3, SNX20, VAV3, CFB, HCLS1, AMACR, SLC6A14, CHI3L1, EXPH5, PDE3A, ITPR1, DOCK4,…
CREBP1	67	0.0160228	CADM1, DPP10, GABBR1, AMOTL1, RAB3IP, KLHL5, TNFRSF11B, FAM49A, TDO2, DYSF, APOD, HLX, QKI, CHST15, AGPAT4, RBMS1, PI15, GHR, KCND3, NCOA7, CFTR, SERPING1, PCDH7, HMGA2, PRKCB, STOM, GNAL, CHRDL1, ADM, LINC01106, ADAMTS1, GADD45B, SNX10, C1R, PLEKHG2, NPTX2, TAP2, TAP1, PLEKHO2, BCL6, WIPF1, TBC1D1, TCF4, AXIN2, VAV3, TONSL, CFB, CHI3L1, EXPH5, PDE3A, PAPLN, ITPR1, DOCK4, IYD, PSMB9, SH3BP5, ANKR…
CHOP	65	0.0396527	CADM1, MMP9, DPP10, GABBR1, FAM49A, TNFRSF11B, DYSF, QKI, PIK3AP1, KLK10, CHST15, LTB, RBMS1, PI15, GHR, KCND3, ACKR1, NCOA7, CFTR, PCDH7, HMGA2, SLC7A11, PRKCB, STOM, GNAL, CHRDL1, ADM, ANKRD22, GADD45B, FKBP11, CAB39L, CSF1, C1R, GCH1, IRAK3, PLEKHG2, IL10RA, TAP2, TAP1, PLEKHO2, BCL6, WIPF1, TBC1D1, TCF4, ANGPTL2, CHD3, VAV3, TONSL, CFB, PDE3A, PAPLN, IDO1, TRIM22, ITPR1, DOCK4, PSMB9, IYD, SH…
IRF2	64	0.00146207	CADM1, DPP10, MMRN1, CXCL11, RAB3IP, CXCL10, FAM49A, DYSF, HLX, KLK10, AGPAT4, RBMS1, GHR, KCND3, ACKR1, NCOA7, SERPING1, PCDH7, HMGA2, PRKCB, STOM, GNAL, ADM, HNF4A, ANKRD22, LCK, FKBP11, SNX10, IL1R1, CLU, CXCL9, C1R, PLEKHG2, NPTX2, TAP2, FCGR1A, TAP1, BCL6, WIPF1, TBC1D1, TCF4, AXIN2, HCLS1, IL1RN, AMACR, SLC6A14, PDE3A, IDO1, STAT1, TRIM22, ITPR1, DOCK4, PSMB9, RAB31, OASL, CD55, RGS1, RNF15…
NKX3A	64	0.027107	CADM1, OSMR, PTGS1, DPP10, GABBR1, AMOTL1, KLHL5, FAM49A, TNFRSF11B, DYSF, HLX, QKI, PIK3AP1, CHST15, AGPAT4, RBMS1, PI15, GHR, KCND3, NCOA7, CFTR, PCDH7, RAD52, HMGA2, SLC7A11, PRKCB, CHRDL1, ADM, HNF4A, ANKRD22, LINC01106, ADAMTS1, FKBP11, GBP2, CAB39L, CXCL2, IRAK3, DAPP1, NPTX2, BCL6, WIPF1, TBC1D1, TCF4, AXIN2, CKAP2, VAV3, SLC6A14, EXPH5, PDE3A, IDO1, STAT1, ITPR1, MXRA5, DOCK4, SH3BP5, ANK…
STAT3	64	0.0430941	CADM1, OSMR, HELZ2, MMP9, GABBR1, RAB3IP, FAM49A, TDO2, KLHL5, DYSF, GAB3, HLX, QKI, CHST15, AGPAT4, LTB, RBMS1, GHR, KCND3, ACKR1, TIFA, NCOA7, DIO3OS, CFTR, PCDH7, RAD52, SLC7A11, PRKCB, STOM, GNAL, ADM, HNF4A, ANKRD22, LCK, ADAMTS1, GADD45B, GBP2, CSF1, PLEKHG2, IL10RA, BCL6, WIPF1, TCF4, TBC1D1, AXIN2, CHD3, VAV3, HCLS1, IL1RN, SLC6A14, CHI3L1, C4BPB, PDE3A, PAPLN, ITPR1, DOCK4, SH3BP5, PDZK1…
E4BP4	63	0.0100855	STEAP4, CADM1, OSMR, HELZ2, DPP10, AMOTL1, RAB3IP, KLHL5, TNFRSF11B, FAM49A, DYSF, APOD, HLX, QKI, CHST15, RBMS1, GHR, KCND3, NCOA7, PCDH7, RAD52, HMGA2, SLC7A11, PRKCB, GNAL, CHRDL1, HNF4A, ANKRD22, LCK, ADAMTS1, GADD45B, SNX10, CAB39L, CLU, CXCL9, PLEKHG2, NPTX2, PLEKHO2, BCL6, WIPF1, TBC1D1, TCF4, ANGPTL2, VAV3, CFB, SLC6A14, CHI3L1, EXPH5, PDE3A, STAT1, ITPR1, DOCK4, IYD, ANKRD44, RAB31, CD55…
GFI1	63	0.0149313	STEAP4, CADM1, HELZ2, DPP10, RAB3IP, CXCL10, FAM49A, TDO2, DYSF, PXMP4, KLK10, AGPAT4, RBMS1, PI15, GHR, KCND3, BCL2A1, ACKR1, CFTR, PCDH7, HMGA2, SLC7A11, PRKCB, CHRDL1, ADM, LINC01106, CXCL1, IL1R1, CAB39L, CXCL9, PLEKHG2, DAPP1, NPTX2, TAP2, TAP1, ALDH4A1, BCL6, WIPF1, TCF4, TBC1D1, AXIN2, ANGPTL2, CHD3, CKAP2, VAV3, CFB, HCLS1, CHI3L1, PDE3A, PAPLN, STAT1, ITPR1, PSMB9, DOCK4, PDZK1IP1, ANKRD…
CDC5	63	0.0229317	STEAP4, CADM1, OSMR, HELZ2, DPP10, GABBR1, MMRN1, RAB3IP, CXCL10, KLHL5, FAM49A, DYSF, QKI, KLK10, CHST15, AGPAT4, RBMS1, PI15, GHR, KCND3, BCL2A1, TIFA, CFTR, PCDH7, RAD52, HMGA2, SLC7A11, PRKCB, GNAL, CHRDL1, THBD, PTGDS, HNF4A, ANKRD22, GBP2, SNX10, CXCL2, CXCL9, IRAK3, FCGR1A, ALDH4A1, BCL6, WIPF1, TCF4, AXIN2, ANGPTL2, CKAP2, VAV3, IL1RL1, SLC6A14, EXPH5, PDE3A, PAPLN, STAT1, ITPR1, DOCK4, A…
NFKAPPAB	62	4.58e-05	CADM1, HELZ2, CYP2S1, PTGS1, GABBR1, CXCL11, CXCL10, FAM49A, DYSF, PIK3AP1, KLK10, CHST15, AGPAT4, LTB, RBMS1, GHR, KCND3, BCL2A1, TIFA, DIO3OS, CFTR, SERPING1, PCDH7, PLAUR, PRKCB, GNAL, ADM, LCK, GADD45B, CXCL2, C1R, IRAK3, PLEKHG2, IL10RA, TAP2, TAP1, ALDH4A1, WIPF1, TCF4, CHD3, VAV3, TONSL, CFB, IL1RN, CHI3L1, EXPH5, PDE3A, PAPLN, STAT1, ITPR1, MXRA5, DOCK4, PSMB9, PDZK1IP1, LAMP3, RNF150, ME…
BACH2	62	0.0109977	CADM1, OSMR, CYP2S1, PTGS1, DPP10, FAM20C, AMOTL1, CXCL11, FAM49A, TNFRSF11B, DYSF, PIK3AP1, CHST15, AGPAT4, LTB, RBMS1, PI15, GHR, KCND3, NCOA7, PCDH7, HMGA2, PLAUR, PRKCB, GNAL, CHRDL1, LINC01106, GADD45B, IL1R1, CSF1, CXCL2, CLU, IFI30, C1R, IRAK3, PLEKHG2, NPTX2, IL10RA, FCGR1A, BCL6, TCF4, TBC1D1, AXIN2, ANGPTL2, CHD3, VAV3, IL1RN, AMACR, SLC6A14, CHI3L1, C4BPB, PDE3A, ITPR1, DOCK4, SH3BP5, …
TST1	62	0.0180554	CADM1, OSMR, CYP2S1, DPP10, GABBR1, AMOTL1, FAM49A, KLHL5, GAB3, HLX, QKI, PIK3AP1, AGPAT4, PI15, RBMS1, KCND3, BATF2, ACKR1, NCOA7, DIO3OS, CFTR, PCDH7, HMGA2, SLC7A11, PRKCB, STOM, GNAL, CHRDL1, ADM, ATP9A, LCK, FKBP11, SNX10, CXCL2, PLEKHG2, NPTX2, FCGR1A, TAP1, ALDH4A1, BCL6, TCF4, VAV3, TONSL, SLC6A14, CHI3L1, PDE3A, STAT1, ITPR1, DOCK4, PSMB9, ANKRD44, RAB31, CD55, RNF150, RGS2, GSPT1, MEOX…
IK3	62	0.0214683	CADM1, OSMR, CYP2S1, DPP10, AMOTL1, MMRN1, TNFRSF11B, DYSF, PXMP4, PIK3AP1, KLK10, PI15, KCND3, ACKR1, TIFA, NCOA7, CFTR, PCDH7, RAD52, HMGA2, PRKCB, GNAL, CHRDL1, ADM, ATP9A, LINC01106, LCK, SNX10, CSF1, CLU, C1R, PLEKHG2, NPTX2, TAP2, TAP1, BCL6, WIPF1, TCF4, AXIN2, ANGPTL2, CHD3, VAV3, IL1RL1, GIMAP8, CHI3L1, EXPH5, PDE3A, PAPLN, TRIM22, ITPR1, PSMB9, SH3BP5, ANKRD44, RAB31, RNF150, GSPT1, MEO…
HFH1	62	0.0281851	CADM1, OSMR, MMP9, DPP10, AMOTL1, MMRN1, FAM49A, KLHL5, DYSF, QKI, AGPAT4, LTB, GHR, RBMS1, KCND3, ACKR1, TIFA, NCOA7, CFTR, PCDH7, HMGA2, SLC7A11, PRKCB, GNAL, CHRDL1, PTGDS, ADM, HNF4A, GADD45B, SNX10, CAB39L, DAPP1, TAP2, TAP1, PLEKHO2, BCL6, WIPF1, TBC1D1, TCF4, AXIN2, ANGPTL2, CHD3, CKAP2, VAV3, AMACR, SLC6A14, EXPH5, C4BPB, PDE3A, STAT1, ITPR1, DOCK4, PSMB9, ANKRD44, RGS1, RNF150, MEOX1, KC…
NCX	62	0.0302303	CADM1, OSMR, MMP9, DPP10, GABBR1, MMRN1, KLHL5, TNFRSF11B, FAM49A, DYSF, HLX, QKI, PIK3AP1, KLK10, CHST15, RBMS1, PI15, KCND3, CFTR, PCDH7, RAD52, HMGA2, SLC7A11, PRKCB, GNAL, CHRDL1, THBD, ADM, ANKRD22, LCK, ADAMTS1, FKBP11, CAB39L, IFI30, NPTX2, FCGR1A, TAP1, PLEKHO2, BCL6, TCF4, TBC1D1, ANGPTL2, CHD3, TONSL, GIMAP8, HCLS1, AMACR, SLC6A14, CHI3L1, EXPH5, PDE3A, PAPLN, STAT1, ITPR1, DOCK4, PSMB9…
NKX61	61	0.0209322	STEAP4, CADM1, DPP10, FAM20C, MMRN1, FAM49A, TNFRSF11B, KLHL5, DYSF, HLX, QKI, PIK3AP1, CHST15, RBMS1, GHR, KCND3, CFTR, PCDH7, RAD52, HMGA2, SLC7A11, PRKCB, STOM, GNAL, CHRDL1, PTGDS, HNF4A, LINC01106, LCK, ADAMTS1, GADD45B, SNX10, CXCL1, CXCL9, DAPP1, NPTX2, BCL6, WIPF1, TBC1D1, TCF4, AXIN2, CHD3, CKAP2, VAV3, TONSL, HCLS1, EXPH5, C4BPB, PDE3A, STAT1, ITPR1, DOCK4, SH3BP5, ANKRD44, RAB31, RNF15…
AP2REP	61	0.0411196	CADM1, CYP2S1, DPP10, GABBR1, TNFRSF11B, FAM49A, DYSF, PIK3AP1, KLK10, CHST15, GHR, KCND3, ACKR1, TIFA, PCDH7, HMGA2, PRKCB, CHRDL1, THBD, PTGDS, ADM, LINC01106, LCK, GADD45B, CXCL2, CLU, IFI30, C1R, IRAK3, PLEKHG2, DAPP1, NPTX2, IL10RA, TAP2, FCGR1A, TAP1, ALDH4A1, PLEKHO2, BCL6, WIPF1, TCF4, AXIN2, ANGPTL2, CHD3, TONSL, CFB, HCLS1, SLC6A14, CHI3L1, PAPLN, STAT1, ITPR1, PSMB9, DOCK4, PDZK1IP1, A…
HNF3B	60	0.00968182	STEAP4, CADM1, OSMR, DPP10, AMOTL1, RAB3IP, CXCL10, KLHL5, FAM49A, DYSF, HLX, PIK3AP1, AGPAT4, RBMS1, GHR, KCND3, NCOA7, CFTR, PCDH7, RAD52, HMGA2, SLC7A11, PRKCB, STOM, GNAL, CHRDL1, PTGDS, ANKRD22, ADAMTS1, SNX10, CXCL1, CAB39L, C1R, FCGR1A, BCL6, TBC1D1, TCF4, AXIN2, CHD3, CKAP2, VAV3, CFB, HCLS1, AMACR, SLC6A14, EXPH5, PDE3A, PAPLN, STAT1, ITPR1, DOCK4, ANKRD44, CD55, RGS2, MEOX1, KCNN3, NTRK…
POU6F1	60	0.0203782	CADM1, DPP10, GABBR1, MMRN1, CXCL10, KLHL5, FAM49A, TNFRSF11B, DYSF, HLX, QKI, PIK3AP1, AGPAT4, RBMS1, PI15, GHR, KCND3, ACKR1, NCOA7, PCDH7, RAD52, HMGA2, SLC7A11, PRKCB, GNAL, CHRDL1, PTGDS, ADM, ADAMTS1, SNX10, IL1R1, CXCL9, IRAK3, PLEKHG2, IL10RA, WIPF1, TBC1D1, TCF4, AXIN2, CHD3, CKAP2, VAV3, IL1RL1, TONSL, AMACR, EXPH5, PDE3A, STAT1, TRIM22, ITPR1, DOCK4, IYD, ANKRD44, RNF150, GSPT1, MEOX1,…
STAT	59	0.000248	STEAP4, CADM1, OSMR, DPP10, CXCL11, AMOTL1, CXCL10, TNFRSF11B, DYSF, PIK3AP1, LTB, RBMS1, KCND3, ACKR1, DIO3OS, SERPING1, PCDH7, PRKCB, GNAL, CHRDL1, ADM, LCK, ADAMTS1, GADD45B, GBP2, SNX10, CLU, IFI30, GCH1, PLEKHG2, DAPP1, NPTX2, IL10RA, TAP2, FCGR1A, BCL6, WIPF1, TCF4, AXIN2, ANGPTL2, CHD3, VAV3, CFB, HCLS1, CHI3L1, SLC6A14, EXPH5, C4BPB, PDE3A, STAT1, ITPR1, DOCK4, ANKRD44, RNF150, MEOX1, KCN…
NFAT	59	0.0206339	CADM1, MMP9, PTGS1, DPP10, GABBR1, MMRN1, DYSF, PIK3AP1, CHST15, GHR, RBMS1, KCND3, BCL2A1, NCOA7, CFTR, PCDH7, RAD52, HMGA2, SLC7A11, PRKCB, STOM, CHRDL1, PTGDS, ANKRD22, LINC01106, LCK, SNX10, CSF1, IRAK3, DAPP1, IL10RA, BCL6, WIPF1, TCF4, AXIN2, ANGPTL2, VAV3, TONSL, CFB, GIMAP8, HCLS1, IL1RN, AMACR, CHI3L1, EXPH5, PDE3A, ITPR1, DOCK4, SH3BP5, RAB31, RGS1, RNF150, GSPT1, MEOX1, KCNN3, NTRK2, Q…
HSF2	59	0.0221179	CADM1, OSMR, MMP9, PTGS1, DPP10, RAB3IP, CXCL10, KLHL5, DYSF, QKI, PIK3AP1, GHR, KCND3, NCOA7, CFTR, PCDH7, PRKCB, CHRDL1, THBD, HNF4A, ANKRD22, LINC01106, LCK, GBP2, CSF1, CXCL9, C1R, PLEKHG2, DAPP1, TAP2, BCL6, WIPF1, TBC1D1, TCF4, AXIN2, ANGPTL2, CHD3, VAV3, CFB, AMACR, SLC6A14, EXPH5, PDE3A, PAPLN, STAT1, ITPR1, DOCK4, IYD, SH3BP5, ANKRD44, RAB31, RGS1, RNF150, GSPT1, KCNN3, NTRK2, C11ORF96, …
FREAC3	59	0.0303383	CADM1, OSMR, DPP10, GABBR1, MMRN1, CXCL11, RAB3IP, CXCL10, FAM49A, KLHL5, DYSF, HLX, QKI, PIK3AP1, CHST15, AGPAT4, RBMS1, GHR, KCND3, TIFA, NCOA7, CFTR, PCDH7, RAD52, HMGA2, SLC7A11, PRKCB, GNAL, CHRDL1, LINC01106, ADAMTS1, FKBP11, SNX10, CAB39L, IRAK3, BCL6, WIPF1, TBC1D1, TCF4, AXIN2, ANGPTL2, CHD3, VAV3, CFB, SLC6A14, EXPH5, PDE3A, STAT1, ITPR1, DOCK4, IYD, ANKRD44, RAB31, RGS1, RGS2, KCNN3, N…
HLF	58	0.0173099	STEAP4, CADM1, OSMR, DPP10, AMOTL1, RAB3IP, FAM49A, TNFRSF11B, KLHL5, DYSF, APOD, HLX, QKI, KLK10, GHR, RBMS1, KCND3, NCOA7, CFTR, PCDH7, HMGA2, SLC7A11, PRKCB, GNAL, CHRDL1, HNF4A, ANKRD22, LCK, GADD45B, SNX10, CAB39L, CLU, PLEKHG2, NPTX2, TAP2, TAP1, PLEKHO2, BCL6, WIPF1, TBC1D1, TCF4, AXIN2, ANGPTL2, VAV3, CFB, SLC6A14, CHI3L1, EXPH5, PDE3A, ITPR1, DOCK4, PSMB9, IYD, ANKRD44, RNF150, MEOX1, KC…
NFE2	55	0.00365921	CADM1, OSMR, MMP9, PTGS1, DPP10, GABBR1, CXCL11, CXCL10, FAM49A, DYSF, QKI, PIK3AP1, KLK10, CHST15, LTB, KCND3, NCOA7, CFTR, PCDH7, PLAUR, PRKCB, CHRDL1, ADM, ANKRD22, GADD45B, FKBP11, SNX10, CAB39L, CXCL2, C1R, GCH1, IRAK3, PLEKHG2, IL10RA, FCGR1A, ALDH4A1, PLEKHO2, TBC1D1, TCF4, AXIN2, ANGPTL2, CHD3, CHI3L1, PDE3A, STAT1, ITPR1, DOCK4, RAB31, RGS2, MEOX1, KCNN3, NTRK2, C11ORF96, GK, DUSP6
IK1	52	0.015353	CADM1, CYP2S1, PTGS1, DPP10, FAM49A, DYSF, APOD, QKI, PIK3AP1, LTB, PI15, RBMS1, KCND3, NCOA7, DIO3OS, PCDH7, SLC7A11, PRKCB, CHRDL1, THBD, ADM, HNF4A, LINC01106, GADD45B, CSF1, C1R, IRAK3, PLEKHG2, ALDH4A1, BCL6, WIPF1, TBC1D1, ANGPTL2, CHD3, VAV3, HCLS1, IL1RN, SLC6A14, C4BPB, PDE3A, PAPLN, STAT1, ITPR1, MXRA5, DOCK4, ANKRD44, OASL, MEOX1, KCNN3, NTRK2, GK, DUSP6
FREAC2	47	0.0306954	CAB39L, CADM1, OSMR, CYP2S1, DPP10, C1R, AMOTL1, TDO2, FAM49A, DYSF, HLX, QKI, TBC1D1, TCF4, GHR, RBMS1, CHD3, KCND3, BATF2, VAV3, CFB, AMACR, ACKR1, NCOA7, PDE3A, CFTR, PAPLN, PCDH7, HMGA2, ITPR1, PRKCB, DOCK4, SH3BP5, STOM, GNAL, ANKRD44, CHRDL1, RGS1, RNF150, ANKRD22, KCNN3, ATP9A, LCK, NTRK2, PLAU, SNX10, DUSP6
IRF1	45	0.000537	CADM1, CSF1, DPP10, CXCL9, IFI30, C1R, CXCL11, CXCL10, FAM49A, DYSF, APOD, IL10RA, HLX, ALDH4A1, QKI, BCL6, PIK3AP1, CHST15, WIPF1, TBC1D1, TCF4, GHR, RBMS1, TONSL, HCLS1, EXPH5, CHI3L1, NCOA7, PDE3A, PCDH7, STAT1, HMGA2, ITPR1, PRKCB, DOCK4, SH3BP5, ANKRD44, RAB31, CHRDL1, LAMP3, RNF150, THBD, ADM, NTRK2, DUSP6
CEBPA	44	0.0130311	CADM1, MMP9, DPP10, CXCL9, PLEKHG2, KLHL5, DYSF, APOD, NPTX2, PLEKHO2, QKI, BCL6, WIPF1, AXIN2, TBC1D1, TCF4, GHR, RBMS1, VAV3, CFB, AMACR, EXPH5, CHI3L1, SLC6A14, PDE3A, CFTR, PCDH7, HMGA2, ITPR1, SLC7A11, PRKCB, DOCK4, SH3BP5, GNAL, ANKRD44, CD55, CHRDL1, RNF150, RGS2, PTGDS, ANKRD22, KCNN3, GK, GADD45B
TAL1BETAE47	43	0.0273778	CAB39L, CADM1, HELZ2, DPP10, GABBR1, IFI30, GCH1, KLHL5, DYSF, DAPP1, NPTX2, IL10RA, TAP2, TAP1, PIK3AP1, AXIN2, TCF4, CHD3, KCND3, VAV3, TONSL, CFB, SLC6A14, PDE3A, PAPLN, PCDH7, RAD52, SLC7A11, ITPR1, DOCK4, PDZK1IP1, ANKRD44, RAB31, CHRDL1, RNF150, HNF4A, ANKRD22, KCNN3, LINC01106, NTRK2, GADD45B, FKBP11, PLAU
TAL1ALPHAE47	34	0.0102293	CADM1, DPP10, GABBR1, C1R, AMOTL1, IRAK3, FAM49A, DYSF, NPTX2, TAP2, TAP1, QKI, BCL6, PIK3AP1, LTB, CHD3, KCND3, VAV3, ACKR1, PCDH7, STAT1, ITPR1, PRKCB, PSMB9, PDZK1IP1, THBD, RNF150, HNF4A, KCNN3, LINC01106, NTRK2, ADAMTS1, FKBP11, DUSP6
NFKAPPAB65	33	0.0453066	STEAP4, CADM1, MMP9, AMOTL1, PLEKHG2, FAM49A, DYSF, IL10RA, ALDH4A1, PIK3AP1, AXIN2, TCF4, TBC1D1, GHR, SNX20, RBMS1, VAV3, CFB, AMACR, NCOA7, PDE3A, PAPLN, PCDH7, HMGA2, SLC7A11, PRKCB, DOCK4, ADM, PTGDS, KCNN3, GADD45B, SNX10, DUSP6
EGR3	29	0.0139373	CXCL1, HELZ2, RAB3IP, PLEKHG2, DYSF, NPTX2, HLX, PLEKHO2, CHST15, GHR, SNX20, RBMS1, KCND3, TONSL, AMACR, DIO3OS, RAD52, SLC7A11, ITPR1, DOCK4, OASL, CHRDL1, RNF150, HNF4A, ADM, PTGDS, MEOX1, NTRK2, QPRT
GATA6	27	0.0295748	CADM1, CLU, DPP10, C1R, FAM49A, PLEKHG2, DYSF, DAPP1, HLX, PXMP4, TBC1D1, TCF4, KCND3, VAV3, PDE3A, PCDH7, HMGA2, STAT1, ITPR1, PRKCB, DOCK4, PDZK1IP1, HNF4A, KCNN3, NTRK2, GK, SNX10
CREL	26	0.0440032	CADM1, CYP2S1, CXCL11, CXCL10, IRAK3, TNFRSF11B, DYSF, NPTX2, IL10RA, PLEKHO2, BCL6, TCF4, PI15, CHD3, SNX20, KCND3, ACKR1, PAPLN, HMGA2, ITPR1, DOCK4, PLAUR, CHRDL1, RNF150, KCNN3, NTRK2
